# Supplementary material for: JMJD1A/NR4A1 Signaling Regulates the Procession of Renal Tubular Epithelial Interstitial Fibrosis Induced by AGEs in HK-2
Source: Front Med (Lausanne). 2022 Feb 3;8:807694. doi: 10.3389/fmed.2021.807694 (PMC8850412; doi:10.3389/fmed.2021.807694)
Supplement: Supplementary file 1 [file Table_1.XLS]

## Sheet: ctrl-normal-vs-ctrl-AGEs
GeneID	Ctrl_Normal_1	Ctrl_Normal_2	Ctrl_Normal_3	Ctrl_AGE_1	Ctrl_AGE_2	Ctrl_AGE_3	baseMean	log2Fold	pvalue	qvalue	Diff	Symbol	Cellular_Component	Biological_Process	Molecular_Function	Pathway
ENSG00000104419	27.9997	33.6665	30.7744	295.754	272.286	290.253	19052.6	3.29996	0	0	Up	NDRG1	GO:0005913//cell-cell adherens junction;GO:0005886//plasma membrane;GO:0055038//recycling endosome membrane;GO:0005813//centrosome;GO:0016020//membrane;GO:0005874//microtubule;GO:0070062//extracellular exosome;GO:0043209//myelin sheath;GO:0015630//microtubule cytoskeleton;GO:0005829//cytosol;GO:0005634//nucleus;GO:0005856//cytoskeleton;GO:0005737//cytoplasm;GO:0048471//perinuclear region of cytop…	GO:0071456//cellular response to hypoxia;GO:0007165//signal transduction;GO:0045576//mast cell activation;GO:0042127//regulation of cell proliferation;GO:0032287//peripheral nervous system myelin maintenance;GO:0010038//response to metal ion;GO:0042981//regulation of apoptotic process;GO:0030330//DNA damage response, signal transduction by p53 class mediator;GO:0008285//negative regulation of cel…	GO:0017137//Rab GTPase binding;GO:0043015//gamma-tubulin binding;GO:0008017//microtubule binding;GO:0045296//cadherin binding;GO:0005515//protein binding	-
ENSG00000113083	6.5059	6.3372	6.2137	35.9537	33.7835	38.4683	3257	2.5901	0	0	Up	LOX	GO:0005581//collagen trimer;GO:0005576//extracellular region;GO:0005634//nucleus;GO:0005615//extracellular space;GO:0031012//extracellular matrix	GO:0030324//lung development;GO:0006464//cellular protein modification process;GO:0007507//heart development;GO:0030199//collagen fibril organization;GO:0048251//elastic fiber assembly;GO:0001568//blood vessel development;GO:0042060//wound healing;GO:0035904//aorta development;GO:0048514//blood vessel morphogenesis;GO:0042493//response to drug;GO:0055114//oxidation-reduction process;GO:0009725//r…	GO:0005507//copper ion binding;GO:0004720//protein-lysine 6-oxidase activity;GO:0005515//protein binding;GO:0016641//oxidoreductase activity, acting on the CH-NH2 group of donors, oxygen as acceptor;GO:0046872//metal ion binding;GO:0016491//oxidoreductase activity	-
ENSG00000117394	58.8696	64.6008	64.9822	264.531	262.927	257.096	17871.5	2.14281	0	0	Up	SLC2A1	GO:0072562//blood microparticle;GO:0005911//cell-cell junction;GO:0031982//vesicle;GO:0042383//sarcolemma;GO:0030018//Z disc;GO:0001939//female pronucleus;GO:0005829//cytosol;GO:0016323//basolateral plasma membrane;GO:0005737//cytoplasm;GO:0070062//extracellular exosome;GO:0016020//membrane;GO:0005887//integral component of plasma membrane;GO:0000139//Golgi membrane;GO:0030864//cortical actin cyt…	GO:0006970//response to osmotic stress;GO:0070837//dehydroascorbic acid transport;GO:1904659//glucose transmembrane transport;GO:0065003//macromolecular complex assembly;GO:0071260//cellular response to mechanical stimulus;GO:0042149//cellular response to glucose starvation;GO:0007565//female pregnancy;GO:0021987//cerebral cortex development;GO:0001666//response to hypoxia;GO:1904016//response to…	GO:0043621//protein self-association;GO:0005355//glucose transmembrane transporter activity;GO:0033300//dehydroascorbic acid transporter activity;GO:0055056//D-glucose transmembrane transporter activity;GO:0042910//xenobiotic transporter activity;GO:0042802//identical protein binding;GO:0005515//protein binding;GO:0019900//kinase binding;GO:0022857//transmembrane transporter activity;GO:0005215//…	K07299//Pathways in cancer;Bile secretion;HIF-1 signaling pathway;Insulin resistance;HTLV-I infection;Renal cell carcinoma;Glucagon signaling pathway;Thyroid hormone signaling pathway;Adipocytokine signaling pathway;Central carbon metabolism in cancer;Insulin secretion
ENSG00000117525	14.4879	14.11	12.3233	106.196	120.788	110.524	4354.33	3.12984	0	0	Up	F3	GO:0016021//integral component of membrane;GO:1905286//serine-type peptidase complex;GO:0005615//extracellular space;GO:0031233//intrinsic component of external side of plasma membrane;GO:0005886//plasma membrane;GO:0005576//extracellular region;GO:0016020//membrane;GO:0009986//cell surface	GO:0019221//cytokine-mediated signaling pathway;GO:0050927//positive regulation of positive chemotaxis;GO:0010641//positive regulation of platelet-derived growth factor receptor signaling pathway;GO:0007599//hemostasis;GO:0002541//activation of plasma proteins involved in acute inflammatory response;GO:0002543//activation of blood coagulation via clotting cascade;GO:0007598//blood coagulation, ex…	GO:0005515//protein binding;GO:0002020//protease binding;GO:0005543//phospholipid binding;GO:0004252//serine-type endopeptidase activity;GO:0004896//cytokine receptor activity	K06756//Cell adhesion molecules (CAMs);K03901//AGE-RAGE signaling pathway in diabetic complications;Complement and coagulation cascades;K06550//Cell adhesion molecules (CAMs);Axon guidance;K06757//Cell adhesion molecules (CAMs);K08114//Epithelial cell signaling in Helicobacter pylori infection;K06759//Cell adhesion molecules (CAMs)
ENSG00000176171	26.6982	28.8176	25.982	109.224	121.407	124.227	6699.54	2.20819	1.18479e-252	4.6567e-249	Up	BNIP3	GO:0016020//membrane;GO:0005739//mitochondrion;GO:0005654//nucleoplasm;GO:0005741//mitochondrial outer membrane;GO:0030425//dendrite;GO:0031307//integral component of mitochondrial outer membrane;GO:0005635//nuclear envelope;GO:0005634//nucleus;GO:0014069//postsynaptic density;GO:0031966//mitochondrial membrane;GO:0005740//mitochondrial envelope;GO:0005783//endoplasmic reticulum;GO:0016021//integ…	GO:0043653//mitochondrial fragmentation involved in apoptotic process;GO:0055093//response to hyperoxia;GO:2000378//negative regulation of reactive oxygen species metabolic process;GO:0016239//positive regulation of macroautophagy;GO:0009617//response to bacterium;GO:0043065//positive regulation of apoptotic process;GO:0021987//cerebral cortex development;GO:0010940//positive regulation of necrot…	GO:0051020//GTPase binding;GO:0042803//protein homodimerization activity;GO:0005515//protein binding;GO:0046982//protein heterodimerization activity;GO:0042802//identical protein binding	K15464//Autophagy - animal;Mitophagy - animal;Legionellosis;FoxO signaling pathway
ENSG00000114268	4.6034	4.7413	4.4898	21.5675	19.7082	22.6331	1396.09	2.29266	1.17311e-205	3.84232e-202	Up	PFKFB4	GO:0005829//cytosol	GO:0016311//dephosphorylation;GO:0008152//metabolic process;GO:0006003//fructose 2,6-bisphosphate metabolic process;GO:0045821//positive regulation of glycolytic process;GO:0046835//carbohydrate phosphorylation;GO:0006000//fructose metabolic process;GO:0016310//phosphorylation	GO:0004331//fructose-2,6-bisphosphate 2-phosphatase activity;GO:0003873//6-phosphofructo-2-kinase activity;GO:0016301//kinase activity;GO:0016787//hydrolase activity;GO:0005524//ATP binding;GO:0000166//nucleotide binding;GO:0016740//transferase activity;GO:0003824//catalytic activity	K19030//Fructose and mannose metabolism;AMPK signaling pathway
ENSG00000159399	3.3323	3.6616	4.149	17.3547	17.9773	18.5893	1882.2	2.36008	2.58492e-205	7.25698e-202	Up	HK2	GO:0005886//plasma membrane;GO:0005829//cytosol;GO:0005741//mitochondrial outer membrane;GO:0016020//membrane;GO:0005739//mitochondrion;GO:0005623//cell;GO:0016529//sarcoplasmic reticulum	GO:0001666//response to hypoxia;GO:0006006//glucose metabolic process;GO:1990830//cellular response to leukemia inhibitory factor;GO:0046324//regulation of glucose import;GO:0006096//glycolytic process;GO:2000378//negative regulation of reactive oxygen species metabolic process;GO:0061621//canonical glycolysis;GO:0005975//carbohydrate metabolic process;GO:0019318//hexose metabolic process;GO:0072…	GO:0016301//kinase activity;GO:0008865//fructokinase activity;GO:0003824//catalytic activity;GO:0004396//hexokinase activity;GO:0016740//transferase activity;GO:0000166//nucleotide binding;GO:0005524//ATP binding;GO:0005515//protein binding;GO:0004340//glucokinase activity;GO:0016773//phosphotransferase activity, alcohol group as acceptor;GO:0005536//glucose binding;GO:0019158//mannokinase activi…	K00844//Type II diabetes mellitus;Metabolic pathways;Neomycin, kanamycin and gentamicin biosynthesis;Biosynthesis of antibiotics;Amino sugar and nucleotide sugar metabolism;Microbial metabolism in diverse environments;HIF-1 signaling pathway;Biosynthesis of secondary metabolites;Streptomycin biosynthesis;Carbon metabolism;Central carbon metabolism in cancer;Carbohydrate digestion and absorption;G…
ENSG00000122884	21.3939	22.1718	20.1809	60.4672	60.1018	61.5412	3485.74	1.59976	6.81029e-181	1.67295e-177	Up	P4HA1	GO:0005581//collagen trimer;GO:0005788//endoplasmic reticulum lumen;GO:0005739//mitochondrion;GO:0016020//membrane;GO:0016222//procollagen-proline 4-dioxygenase complex;GO:0005783//endoplasmic reticulum;GO:0043231//intracellular membrane-bounded organelle	GO:0055114//oxidation-reduction process;GO:0019511//peptidyl-proline hydroxylation;GO:0030199//collagen fibril organization;GO:0018401//peptidyl-proline hydroxylation to 4-hydroxy-L-proline	GO:0046872//metal ion binding;GO:0005515//protein binding;GO:0016491//oxidoreductase activity;GO:0042802//identical protein binding;GO:0051213//dioxygenase activity;GO:0004656//procollagen-proline 4-dioxygenase activity;GO:0016702//oxidoreductase activity, acting on single donors with incorporation of molecular oxygen, incorporation of two atoms of oxygen;GO:0031418//L-ascorbic acid binding;GO:00…	K00472//Metabolic pathways;Arginine and proline metabolism
ENSG00000162433	16.83	17.539	16.8526	42.8101	43.4806	43.2897	6299.32	1.42439	6.79873e-174	1.48454e-170	Up	AK4	GO:0005759//mitochondrial matrix;GO:0005739//mitochondrion	GO:0042493//response to drug;GO:0009142//nucleoside triphosphate biosynthetic process;GO:0006172//ADP biosynthetic process;GO:0016310//phosphorylation;GO:0006165//nucleoside diphosphate phosphorylation;GO:0006139//nucleobase-containing compound metabolic process;GO:0007420//brain development;GO:0015949//nucleobase-containing small molecule interconversion;GO:0046034//ATP metabolic process;GO:0046…	GO:0019205//nucleobase-containing compound kinase activity;GO:0005525//GTP binding;GO:0004550//nucleoside diphosphate kinase activity;GO:0016301//kinase activity;GO:0046899//nucleoside triphosphate adenylate kinase activity;GO:0004017//adenylate kinase activity;GO:0000166//nucleotide binding;GO:0016740//transferase activity;GO:0050145//nucleoside phosphate kinase activity;GO:0005524//ATP binding;…	K00939//Biosynthesis of secondary metabolites;Thiamine metabolism;Metabolic pathways;Biosynthesis of antibiotics;Purine metabolism
ENSG00000143847	3.0493	3.3633	2.7057	16.5111	14.292	18.4873	1883.85	2.51948	1.77422e-172	3.48669e-169	Up	PPFIA4	GO:0048786//presynaptic active zone;GO:0005622//intracellular;GO:0005737//cytoplasm;GO:0009986//cell surface;GO:0005829//cytosol;GO:0045202//synapse	-	GO:0005515//protein binding	-
ENSG00000170525	21.1401	24.3971	22.9159	69.6237	68.7431	73.4697	6327.05	1.71503	1.59257e-171	2.8452e-168	Up	PFKFB3	GO:0005829//cytosol;GO:0005654//nucleoplasm	GO:0045821//positive regulation of glycolytic process;GO:0006000//fructose metabolic process;GO:0046835//carbohydrate phosphorylation;GO:0016310//phosphorylation;GO:0016311//dephosphorylation;GO:0008152//metabolic process;GO:0006003//fructose 2,6-bisphosphate metabolic process;GO:0007420//brain development	GO:0003873//6-phosphofructo-2-kinase activity;GO:0004331//fructose-2,6-bisphosphate 2-phosphatase activity;GO:0016740//transferase activity;GO:0003824//catalytic activity;GO:0000166//nucleotide binding;GO:0005524//ATP binding;GO:0016787//hydrolase activity;GO:0016301//kinase activity	K01103//Fructose and mannose metabolism;HIF-1 signaling pathway;AMPK signaling pathway
ENSG00000061656	10.2189	10.3555	10.0734	43.9622	40.5634	47.5465	1183.3	2.19217	1.26664e-167	2.07433e-164	Up	SPAG4	GO:0005637//nuclear inner membrane;GO:0005634//nucleus;GO:0034993//LINC complex;GO:0016021//integral component of membrane;GO:0005737//cytoplasm;GO:0005856//cytoskeleton;GO:0005929//cilium;GO:0016020//membrane;GO:0005635//nuclear envelope;GO:0031514//motile cilium;GO:0042995//cell projection	GO:0030154//cell differentiation;GO:0006998//nuclear envelope organization;GO:0090286//cytoskeletal anchoring at nuclear membrane;GO:0007283//spermatogenesis	GO:0005515//protein binding;GO:0043495//protein membrane anchor;GO:0005198//structural molecule activity	-
ENSG00000120129	31.2074	31.8253	33.2705	91.7927	86.9593	95.6896	3731.32	1.59566	6.34821e-164	9.59653e-161	Up	DUSP1	GO:0005737//cytoplasm;GO:0005634//nucleus	GO:0000188//inactivation of MAPK activity;GO:1990869//cellular response to chemokine;GO:0009416//response to light stimulus;GO:0043065//positive regulation of apoptotic process;GO:0051591//response to cAMP;GO:0043409//negative regulation of MAPK cascade;GO:2000279//negative regulation of DNA biosynthetic process;GO:0007162//negative regulation of cell adhesion;GO:1903753//negative regulation of p…	GO:0008138//protein tyrosine/serine/threonine phosphatase activity;GO:0004725//protein tyrosine phosphatase activity;GO:0004722//protein serine/threonine phosphatase activity;GO:0019838//growth factor binding;GO:0017017//MAP kinase tyrosine/serine/threonine phosphatase activity;GO:0004721//phosphoprotein phosphatase activity;GO:0008330//protein tyrosine/threonine phosphatase activity;GO:0016791//…	K04459//MAPK signaling pathway
ENSG00000163814	14.3644	14.3067	13.7924	37.124	40.673	40.1268	4801.85	1.55903	4.3232e-158	6.06854e-155	Up	CDCP1	GO:0016021//integral component of membrane;GO:0005886//plasma membrane;GO:0016020//membrane;GO:0005576//extracellular region	-	GO:0005515//protein binding	K06796//Cell adhesion molecules (CAMs);K06257//Fluid shear stress and atherosclerosis;Malaria;Cell adhesion molecules (CAMs);ECM-receptor interaction;Proteoglycans in cancer;K16338//Fluid shear stress and atherosclerosis;Cell adhesion molecules (CAMs);ECM-receptor interaction;Proteoglycans in cancer;K06736//Cell adhesion molecules (CAMs);Arrhythmogenic right ventricular cardiomyopathy (ARVC)
ENSG00000111674	66.161	68.1762	63.9251	166.706	159.247	174.607	9833.68	1.42124	2.33945e-157	3.06499e-154	Up	ENO2	GO:0005615//extracellular space;GO:0001917//photoreceptor inner segment;GO:0043025//neuronal cell body;GO:0005829//cytosol;GO:0043204//perikaryon;GO:0005737//cytoplasm;GO:0070062//extracellular exosome;GO:0016020//membrane;GO:0000015//phosphopyruvate hydratase complex;GO:0005886//plasma membrane;GO:0043209//myelin sheath	GO:0061621//canonical glycolysis;GO:0006096//glycolytic process;GO:0006094//gluconeogenesis	GO:0000287//magnesium ion binding;GO:0005515//protein binding;GO:0046872//metal ion binding;GO:0016829//lyase activity;GO:0004634//phosphopyruvate hydratase activity	-
ENSG00000113369	6.1779	7.6751	6.3949	27.2734	24.7678	25.8984	2055.86	2.03051	2.95651e-157	3.63133e-154	Up	ARRDC3	GO:0005764//lysosome;GO:0005886//plasma membrane;GO:0016020//membrane;GO:0005769//early endosome;GO:0005768//endosome;GO:0005737//cytoplasm	GO:0071878//negative regulation of adrenergic receptor signaling pathway;GO:0001659//temperature homeostasis;GO:0060613//fat pad development;GO:0031651//negative regulation of heat generation;GO:0051443//positive regulation of ubiquitin-protein transferase activity;GO:0043588//skin development;GO:0090327//negative regulation of locomotion involved in locomotory behavior	GO:0031699//beta-3 adrenergic receptor binding;GO:0005515//protein binding	-
ENSG00000102144	90.6567	100.487	83.4911	269.977	276.229	302.031	27379.5	1.71268	2.04975e-151	2.25209e-148	Up	PGK1	GO:0005737//cytoplasm;GO:0070062//extracellular exosome;GO:0016020//membrane;GO:0005615//extracellular space;GO:0005829//cytosol;GO:0045121//membrane raft	GO:0071456//cellular response to hypoxia;GO:0016525//negative regulation of angiogenesis;GO:0031639//plasminogen activation;GO:1903862//positive regulation of oxidative phosphorylation;GO:0007525//somatic muscle development;GO:0006096//glycolytic process;GO:0006094//gluconeogenesis;GO:0030855//epithelial cell differentiation;GO:0046716//muscle cell cellular homeostasis;GO:0061621//canonical glyco…	GO:0047134//protein-disulfide reductase activity;GO:0004618//phosphoglycerate kinase activity;GO:0043531//ADP binding;GO:0016301//kinase activity;GO:0016740//transferase activity;GO:0000166//nucleotide binding;GO:0005524//ATP binding;GO:0005515//protein binding	-
ENSG00000163235	7.7289	8.3727	8.4466	27.3403	28.4966	25.1382	2271.4	1.80767	2.06278e-151	2.25209e-148	Up	TGFA	GO:0033116//endoplasmic reticulum-Golgi intermediate compartment membrane;GO:0012507//ER to Golgi transport vesicle membrane;GO:0005886//plasma membrane;GO:0009986//cell surface;GO:0016020//membrane;GO:0005576//extracellular region;GO:0000139//Golgi membrane;GO:0031410//cytoplasmic vesicle;GO:0016323//basolateral plasma membrane;GO:0016021//integral component of membrane;GO:0048471//perinuclear r…	GO:0045741//positive regulation of epidermal growth factor-activated receptor activity;GO:0007173//epidermal growth factor receptor signaling pathway;GO:0008283//cell proliferation;GO:0048523//negative regulation of cellular process;GO:0042060//wound healing;GO:0000187//activation of MAPK activity;GO:0008284//positive regulation of cell proliferation;GO:0048208//COPII vesicle coating;GO:0050679//…	GO:0005515//protein binding;GO:0008083//growth factor activity;GO:0005154//epidermal growth factor receptor binding	-
ENSG00000095303	2.582	2.4977	2.3855	11.9727	10.0416	10.5118	1008.45	2.20842	2.29397e-146	2.37269e-143	Up	PTGS1	GO:0005783//endoplasmic reticulum;GO:0005737//cytoplasm;GO:0043231//intracellular membrane-bounded organelle;GO:0005789//endoplasmic reticulum membrane;GO:0001750//photoreceptor outer segment;GO:0005794//Golgi apparatus;GO:0016020//membrane;GO:0070062//extracellular exosome;GO:0031090//organelle membrane	GO:0008217//regulation of blood pressure;GO:0006631//fatty acid metabolic process;GO:0006693//prostaglandin metabolic process;GO:0098869//cellular oxidant detoxification;GO:0006979//response to oxidative stress;GO:0001516//prostaglandin biosynthetic process;GO:0019371//cyclooxygenase pathway;GO:0006629//lipid metabolic process;GO:0006633//fatty acid biosynthetic process;GO:0042127//regulation of …	GO:0020037//heme binding;GO:0046872//metal ion binding;GO:0004601//peroxidase activity;GO:0016491//oxidoreductase activity;GO:0051213//dioxygenase activity;GO:0004666//prostaglandin-endoperoxide synthase activity	K00509//Platelet activation;Metabolic pathways;Serotonergic synapse;Arachidonic acid metabolism;Regulation of lipolysis in adipocytes
ENSG00000152952	40.5331	42.969	42.681	105.936	118.059	114.01	8870.95	1.5071	7.30499e-141	7.17788e-138	Up	PLOD2	GO:0070062//extracellular exosome;GO:0005789//endoplasmic reticulum membrane;GO:0016020//membrane;GO:0030867//rough endoplasmic reticulum membrane;GO:0005783//endoplasmic reticulum	GO:0030199//collagen fibril organization;GO:0055114//oxidation-reduction process;GO:0032963//collagen metabolic process;GO:0046947//hydroxylysine biosynthetic process;GO:0006464//cellular protein modification process;GO:0017185//peptidyl-lysine hydroxylation;GO:0001666//response to hypoxia	GO:0031418//L-ascorbic acid binding;GO:0005506//iron ion binding;GO:0016705//oxidoreductase activity, acting on paired donors, with incorporation or reduction of molecular oxygen;GO:0046872//metal ion binding;GO:0008475//procollagen-lysine 5-dioxygenase activity;GO:0051213//dioxygenase activity;GO:0016491//oxidoreductase activity	K13645//Lysine degradation
ENSG00000198959	37.6334	35.8868	36.0804	102.483	89.7029	91.6382	9930.35	1.45752	1.05374e-138	9.86104e-136	Up	TGM2	GO:0005829//cytosol;GO:0005783//endoplasmic reticulum;GO:0005737//cytoplasm;GO:0005886//plasma membrane;GO:0031226//intrinsic component of plasma membrane;GO:0005925//focal adhesion;GO:0005739//mitochondrion;GO:0070062//extracellular exosome	GO:0043065//positive regulation of apoptotic process;GO:0001974//blood vessel remodeling;GO:0050729//positive regulation of inflammatory response;GO:0045785//positive regulation of cell adhesion;GO:0060445//branching involved in salivary gland morphogenesis;GO:0051482//positive regulation of cytosolic calcium ion concentration involved in phospholipase C-activating G-protein coupled signaling pat…	GO:0003810//protein-glutamine gamma-glutamyltransferase activity;GO:0016746//transferase activity, transferring acyl groups;GO:0046872//metal ion binding;GO:0005515//protein binding;GO:0005525//GTP binding;GO:0019904//protein domain specific binding;GO:0016740//transferase activity	K05625//Huntington's disease;K05719//Hypertrophic cardiomyopathy (HCM);Rap1 signaling pathway;Toxoplasmosis;Dilated cardiomyopathy;Phagosome;Arrhythmogenic right ventricular cardiomyopathy (ARVC);ECM-receptor interaction;Tight junction;Pertussis;Cell adhesion molecules (CAMs);Pathogenic Escherichia coli infection;Proteoglycans in cancer;Pathways in cancer;Shigellosis;Platelet activation;Small cel…
ENSG00000156113	7.7167	8.1532	7.9744	19.1074	19.762	18.7782	4895.22	1.3591	2.68219e-137	2.39592e-134	Up	KCNMA1	GO:0008076//voltage-gated potassium channel complex;GO:0016020//membrane;GO:0005886//plasma membrane;GO:0045211//postsynaptic membrane;GO:0005901//caveola;GO:0016021//integral component of membrane;GO:0016324//apical plasma membrane	GO:0043065//positive regulation of apoptotic process;GO:0034465//response to carbon monoxide;GO:0006813//potassium ion transport;GO:0001666//response to hypoxia;GO:0034765//regulation of ion transmembrane transport;GO:0060087//relaxation of vascular smooth muscle;GO:0071805//potassium ion transmembrane transport;GO:0006970//response to osmotic stress;GO:0060083//smooth muscle contraction involved…	GO:0005515//protein binding;GO:0005249//voltage-gated potassium channel activity;GO:0060072//large conductance calcium-activated potassium channel activity;GO:0005244//voltage-gated ion channel activity;GO:0046872//metal ion binding;GO:0015269//calcium-activated potassium channel activity;GO:0015271//outward rectifier potassium channel activity;GO:0005267//potassium channel activity;GO:0005216//i…	K04936//Vascular smooth muscle contraction;Pancreatic secretion;Renin secretion;Insulin secretion;cGMP-PKG signaling pathway;Salivary secretion
ENSG00000249992	1.5203	1.3745	0.8245	14.283	13.091	13.7728	409.554	3.55044	6.47887e-135	5.53577e-132	Up	TMEM158	GO:0016020//membrane;GO:0016021//integral component of membrane	-	GO:0042277//peptide binding	-
ENSG00000134333	116.155	146.139	129.247	404.469	465.913	442.777	20575.5	1.83177	1.76499e-128	1.44523e-125	Up	LDHA	GO:0016021//integral component of membrane;GO:0005737//cytoplasm;GO:0005829//cytosol;GO:0005634//nucleus;GO:0070062//extracellular exosome;GO:0016020//membrane	GO:0007584//response to nutrient;GO:0019752//carboxylic acid metabolic process;GO:0019674//NAD metabolic process;GO:0005975//carbohydrate metabolic process;GO:0043627//response to estrogen;GO:0042542//response to hydrogen peroxide;GO:0001666//response to hypoxia;GO:0009749//response to glucose;GO:0051591//response to cAMP;GO:0043065//positive regulation of apoptotic process;GO:0006089//lactate me…	GO:0004457//lactate dehydrogenase activity;GO:0045296//cadherin binding;GO:0051287//NAD binding;GO:0019900//kinase binding;GO:0016616//oxidoreductase activity, acting on the CH-OH group of donors, NAD or NADP as acceptor;GO:0016491//oxidoreductase activity;GO:0004459//L-lactate dehydrogenase activity;GO:0003824//catalytic activity;GO:0042802//identical protein binding;GO:0005515//protein binding	K00016//Metabolic pathways;Glucagon signaling pathway;Microbial metabolism in diverse environments;Propanoate metabolism;Biosynthesis of antibiotics;Pyruvate metabolism;Biosynthesis of secondary metabolites;Cysteine and methionine metabolism;Glycolysis / Gluconeogenesis
ENSG00000142634	43.6281	46.6836	44.3891	105.782	98.5202	106.034	5352.63	1.28916	1.40482e-123	1.1043e-120	Up	EFHD2	GO:0045121//membrane raft;GO:0016020//membrane	-	GO:0045296//cadherin binding;GO:0046872//metal ion binding;GO:0005509//calcium ion binding	-
ENSG00000197930	19.7559	19.3502	19.3097	44.9773	41.6382	45.7259	5011.47	1.26467	2.07539e-120	1.56868e-117	Up	ERO1A	GO:0005789//endoplasmic reticulum membrane;GO:0016020//membrane;GO:0005788//endoplasmic reticulum lumen;GO:0030425//dendrite;GO:0043231//intracellular membrane-bounded organelle;GO:0005783//endoplasmic reticulum	GO:0022417//protein maturation by protein folding;GO:0070059//intrinsic apoptotic signaling pathway in response to endoplasmic reticulum stress;GO:0051209//release of sequestered calcium ion into cytosol;GO:0034599//cellular response to oxidative stress;GO:0030198//extracellular matrix organization;GO:0055114//oxidation-reduction process;GO:0010260//animal organ senescence;GO:0050873//brown fat c…	GO:0003756//protein disulfide isomerase activity;GO:0015036//disulfide oxidoreductase activity;GO:0016671//oxidoreductase activity, acting on a sulfur group of donors, disulfide as acceptor;GO:0016491//oxidoreductase activity;GO:0005515//protein binding;GO:0015035//protein disulfide oxidoreductase activity	K10950//Vibrio cholerae infection;Protein processing in endoplasmic reticulum
ENSG00000116285	27.202	27.1945	26.6773	62.6798	69.2903	64.2807	4284.38	1.36096	1.55942e-117	1.13502e-114	Up	ERRFI1	GO:0005737//cytoplasm;GO:0005634//nucleus;GO:0016020//membrane;GO:0031234//extrinsic component of cytoplasmic side of plasma membrane;GO:0005829//cytosol;GO:0005886//plasma membrane	GO:0071549//cellular response to dexamethasone stimulus;GO:0043589//skin morphogenesis;GO:0048286//lung alveolus development;GO:0043547//positive regulation of GTPase activity;GO:0071474//cellular hyperosmotic response;GO:0036120//cellular response to platelet-derived growth factor stimulus;GO:0070373//negative regulation of ERK1 and ERK2 cascade;GO:0071364//cellular response to epidermal growth …	GO:0019901//protein kinase binding;GO:0019900//kinase binding;GO:0005096//GTPase activator activity;GO:0005515//protein binding;GO:0017124//SH3 domain binding;GO:0031267//small GTPase binding	-
ENSG00000152256	1.0482	1.2557	0.9918	4.0178	3.8762	4.3668	1103.58	1.98116	1.90615e-114	1.33784e-111	Up	PDK1	GO:0005967//mitochondrial pyruvate dehydrogenase complex;GO:0005759//mitochondrial matrix;GO:0005634//nucleus;GO:0005739//mitochondrion;GO:0005730//nucleolus	GO:0016310//phosphorylation;GO:0006006//glucose metabolic process;GO:0006468//protein phosphorylation;GO:0010906//regulation of glucose metabolic process;GO:0010510//regulation of acetyl-CoA biosynthetic process from pyruvate;GO:0008631//intrinsic apoptotic signaling pathway in response to oxidative stress;GO:0097411//hypoxia-inducible factor-1alpha signaling pathway;GO:0005975//carbohydrate meta…	GO:0016301//kinase activity;GO:0004740//pyruvate dehydrogenase (acetyl-transferring) kinase activity;GO:0004672//protein kinase activity;GO:0000166//nucleotide binding;GO:0016740//transferase activity;GO:0005515//protein binding;GO:0005524//ATP binding	K12077//Central carbon metabolism in cancer;HIF-1 signaling pathway;Axon guidance;K06276//Hepatitis C;Proteoglycans in cancer;FoxO signaling pathway;Aldosterone-regulated sodium reabsorption;AMPK signaling pathway;mTOR signaling pathway;Thyroid hormone signaling pathway;Apoptosis;T cell receptor signaling pathway;Toxoplasmosis;Fc epsilon RI signaling pathway;Non-small cell lung cancer;Sphingolipi…
ENSG00000198417	7.4987	6.4371	6.5729	27.6487	24.8993	25.9714	778.744	2.02107	3.2566e-114	2.20685e-111	Up	MT1F	GO:0048471//perinuclear region of cytoplasm;GO:0005737//cytoplasm;GO:0005634//nucleus	GO:0045926//negative regulation of growth;GO:0071294//cellular response to zinc ion;GO:0071276//cellular response to cadmium ion;GO:0071280//cellular response to copper ion;GO:0006882//cellular zinc ion homeostasis;GO:0010273//detoxification of copper ion	GO:0008270//zinc ion binding;GO:0046872//metal ion binding;GO:0005515//protein binding	K14739//Mineral absorption;Longevity regulating pathway - worm
ENSG00000248323	0.8893	1.1009	0.9446	6.9072	6.5719	6.7889	357.357	2.87504	3.54196e-110	2.32022e-107	Up	LUCAT1	-	-	-	-
ENSG00000183691	2.2556	2.6676	2.0739	16.1073	12.8635	13.4029	468.583	2.685	2.00493e-104	1.271e-101	Up	NOG	GO:0005615//extracellular space;GO:0005576//extracellular region	GO:0060425//lung morphogenesis;GO:0048706//embryonic skeletal system development;GO:0021533//cell differentiation in hindbrain;GO:0007411//axon guidance;GO:0061053//somite development;GO:0060302//negative regulation of cytokine activity;GO:0042733//embryonic digit morphogenesis;GO:0060044//negative regulation of cardiac muscle cell proliferation;GO:0030336//negative regulation of cell migration;G…	GO:0042803//protein homodimerization activity;GO:0019955//cytokine binding;GO:0005515//protein binding	K04658//TGF-beta signaling pathway
ENSG00000110092	21.0767	21.1075	21.171	43.3496	45.197	46.723	4250.53	1.17942	2.4746e-102	1.51971e-99	Up	CCND1	GO:0005923//bicellular tight junction;GO:0005622//intracellular;GO:0005654//nucleoplasm;GO:0017053//transcriptional repressor complex;GO:0016020//membrane;GO:0005737//cytoplasm;GO:0005829//cytosol;GO:0000307//cyclin-dependent protein kinase holoenzyme complex;GO:0005634//nucleus	GO:0010971//positive regulation of G2/M transition of mitotic cell cycle;GO:0071157//negative regulation of cell cycle arrest;GO:0030968//endoplasmic reticulum unfolded protein response;GO:0007049//cell cycle;GO:0045737//positive regulation of cyclin-dependent protein serine/threonine kinase activity;GO:0070141//response to UV-A;GO:0006367//transcription initiation from RNA polymerase II promoter…	GO:0044877//macromolecular complex binding;GO:0004693//cyclin-dependent protein serine/threonine kinase activity;GO:0008134//transcription factor binding;GO:0004672//protein kinase activity;GO:0019899//enzyme binding;GO:0016538//cyclin-dependent protein serine/threonine kinase regulator activity;GO:0005515//protein binding;GO:0016301//kinase activity;GO:0042826//histone deacetylase binding;GO:001…	K04503//Hedgehog signaling pathway;Endometrial cancer;Oxytocin signaling pathway;Prostate cancer;Wnt signaling pathway;Tight junction;FoxO signaling pathway;Measles;Kaposi's sarcoma-associated herpesvirus infection;Chronic myeloid leukemia;Thyroid hormone signaling pathway;AMPK signaling pathway;Viral carcinogenesis;Endocrine resistance;HTLV-I infection;Jak-STAT signaling pathway;Bladder cancer;P…
ENSG00000128805	3.8815	4.0971	4.4843	13.941	14.3341	13.7407	752.171	1.83895	2.33206e-97	1.38877e-94	Up	ARHGAP22	GO:0005737//cytoplasm;GO:0098978//glutamatergic synapse;GO:0005829//cytosol;GO:0005925//focal adhesion;GO:0005634//nucleus	GO:0007165//signal transduction;GO:0043547//positive regulation of GTPase activity;GO:0001525//angiogenesis;GO:0051056//regulation of small GTPase mediated signal transduction;GO:0030154//cell differentiation;GO:0007275//multicellular organism development	GO:0005096//GTPase activator activity;GO:0005515//protein binding	-
ENSG00000214491	8.9382	9.6529	10.2735	24.6081	23.6831	25.1869	1728.38	1.43313	2.15056e-96	1.24302e-93	Up	SEC14L6	-	-	-	-
ENSG00000134107	30.3877	30.1362	31.8503	67.9381	61.7436	65.1998	4954.94	1.16181	1.01287e-95	5.68714e-93	Up	BHLHE40	GO:0005634//nucleus;GO:0005737//cytoplasm;GO:0016604//nuclear body	GO:0043433//negative regulation of sequence-specific DNA binding transcription factor activity;GO:0007623//circadian rhythm;GO:0000122//negative regulation of transcription from RNA polymerase II promoter;GO:0043153//entrainment of circadian clock by photoperiod;GO:0009416//response to light stimulus;GO:0045892//negative regulation of transcription, DNA-templated;GO:0030154//cell differentiation;…	GO:1990837//sequence-specific double-stranded DNA binding;GO:0008134//transcription factor binding;GO:0043565//sequence-specific DNA binding;GO:0000978//RNA polymerase II core promoter proximal region sequence-specific DNA binding;GO:0003700//transcription factor activity, sequence-specific DNA binding;GO:0001227//transcriptional repressor activity, RNA polymerase II transcription regulatory regi…	K03729//Circadian rhythm
ENSG00000162496	3.3389	3.224	3.2372	22.4568	15.4262	17.9961	566.908	2.59613	2.49032e-95	1.35944e-92	Up	DHRS3	GO:0042622//photoreceptor outer segment membrane;GO:0005811//lipid droplet;GO:0016021//integral component of membrane;GO:0016020//membrane;GO:0005789//endoplasmic reticulum membrane	GO:0003151//outflow tract morphogenesis;GO:0048387//negative regulation of retinoic acid receptor signaling pathway;GO:0042572//retinol metabolic process;GO:0030278//regulation of ossification;GO:0001523//retinoid metabolic process;GO:0060411//cardiac septum morphogenesis;GO:0048385//regulation of retinoic acid receptor signaling pathway;GO:0007601//visual perception;GO:0055114//oxidation-reducti…	GO:0004745//retinol dehydrogenase activity;GO:0016491//oxidoreductase activity;GO:0000166//nucleotide binding;GO:0052650//NADP-retinol dehydrogenase activity;GO:0009055//electron carrier activity	K11146//Metabolic pathways;Retinol metabolism
ENSG00000167772	0.6309	0.6547	0.5304	7.0006	8.1731	7.5849	232.795	3.7324	3.84341e-93	2.04137e-90	Up	ANGPTL4	GO:0005576//extracellular region;GO:0005615//extracellular space;GO:0072562//blood microparticle	GO:0007275//multicellular organism development;GO:0045766//positive regulation of angiogenesis;GO:2000352//negative regulation of endothelial cell apoptotic process;GO:0019216//regulation of lipid metabolic process;GO:0070328//triglyceride homeostasis;GO:0030154//cell differentiation;GO:0001666//response to hypoxia;GO:0051260//protein homooligomerization;GO:0051005//negative regulation of lipopro…	GO:0042802//identical protein binding;GO:0005515//protein binding;GO:0004857//enzyme inhibitor activity	K08767//PPAR signaling pathway
ENSG00000072682	10.1591	12.2069	10.1451	30.7129	28.1447	33.2909	2080.55	1.58839	1.02949e-89	5.32407e-87	Up	P4HA2	GO:0043231//intracellular membrane-bounded organelle;GO:0005783//endoplasmic reticulum;GO:0005654//nucleoplasm;GO:0005829//cytosol;GO:0005788//endoplasmic reticulum lumen	GO:0018401//peptidyl-proline hydroxylation to 4-hydroxy-L-proline;GO:0019511//peptidyl-proline hydroxylation;GO:0055114//oxidation-reduction process;GO:0022900//electron transport chain	GO:0046872//metal ion binding;GO:0051213//dioxygenase activity;GO:0016491//oxidoreductase activity;GO:0009055//electron carrier activity;GO:0016702//oxidoreductase activity, acting on single donors with incorporation of molecular oxygen, incorporation of two atoms of oxygen;GO:0031418//L-ascorbic acid binding;GO:0016705//oxidoreductase activity, acting on paired donors, with incorporation or redu…	K00472//Arginine and proline metabolism;Metabolic pathways
ENSG00000147872	33.5442	35.591	34.0792	70.4592	76.2119	77.9036	3212.67	1.20689	3.86382e-87	1.94697e-84	Up	PLIN2	GO:0005886//plasma membrane;GO:0016020//membrane;GO:0005576//extracellular region;GO:0005811//lipid droplet;GO:0005829//cytosol;GO:0005634//nucleus;GO:0005783//endoplasmic reticulum;GO:0005737//cytoplasm	GO:0019216//regulation of lipid metabolic process;GO:0015909//long-chain fatty acid transport;GO:0019915//lipid storage;GO:0042493//response to drug;GO:0014070//response to organic cyclic compound	-	K17284//PPAR signaling pathway
ENSG00000111669	297.258	329.504	301.774	594.478	623.094	638.915	24374.7	1.08507	4.63839e-87	2.27884e-84	Up	TPI1	GO:0005829//cytosol;GO:0005634//nucleus;GO:0070062//extracellular exosome;GO:0005615//extracellular space	GO:0019682//glyceraldehyde-3-phosphate metabolic process;GO:0006006//glucose metabolic process;GO:0019242//methylglyoxal biosynthetic process;GO:0006094//gluconeogenesis;GO:0006096//glycolytic process;GO:0019563//glycerol catabolic process;GO:0061621//canonical glycolysis;GO:0007275//multicellular organism development;GO:0046166//glyceraldehyde-3-phosphate biosynthetic process	GO:0042803//protein homodimerization activity;GO:0008929//methylglyoxal synthase activity;GO:0031625//ubiquitin protein ligase binding;GO:0016853//isomerase activity;GO:0004807//triose-phosphate isomerase activity;GO:0003824//catalytic activity;GO:0005515//protein binding	-
ENSG00000104765	24.8916	26.5284	25.8279	50.1359	51.3417	52.8718	4150.41	1.08388	2.37219e-86	1.13703e-83	Up	BNIP3L	GO:0005740//mitochondrial envelope;GO:0016021//integral component of membrane;GO:0005783//endoplasmic reticulum;GO:0005634//nucleus;GO:0016607//nuclear speck;GO:0005829//cytosol;GO:0005635//nuclear envelope;GO:0016020//membrane;GO:0005739//mitochondrion;GO:0031224//intrinsic component of membrane;GO:0005741//mitochondrial outer membrane	GO:0006915//apoptotic process;GO:0035794//positive regulation of mitochondrial membrane permeability;GO:0071456//cellular response to hypoxia;GO:0035694//mitochondrial protein catabolic process;GO:0010917//negative regulation of mitochondrial membrane potential;GO:0016032//viral process;GO:0042981//regulation of apoptotic process;GO:1903214//regulation of protein targeting to mitochondrion;GO:006…	GO:0046982//protein heterodimerization activity;GO:0042802//identical protein binding;GO:0005515//protein binding;GO:0042803//protein homodimerization activity;GO:0005521//lamin binding	K15465//Mitophagy - animal
ENSG00000169429	51.5905	47.6768	55.1239	118.877	122.936	113.084	4318.93	1.28583	5.78977e-86	2.70906e-83	Up	CXCL8	GO:0005615//extracellular space;GO:0005576//extracellular region	GO:0006935//chemotaxis;GO:0071356//cellular response to tumor necrosis factor;GO:0002237//response to molecule of bacterial origin;GO:0061844//antimicrobial humoral immune response mediated by antimicrobial peptide;GO:0031623//receptor internalization;GO:0007050//cell cycle arrest;GO:0071222//cellular response to lipopolysaccharide;GO:0042119//neutrophil activation;GO:0007186//G-protein coupled r…	GO:0005125//cytokine activity;GO:0008009//chemokine activity;GO:0005515//protein binding;GO:0005153//interleukin-8 receptor binding	K10030//Toll-like receptor signaling pathway;NOD-like receptor signaling pathway;Salmonella infection;Cytokine-cytokine receptor interaction;Chemokine signaling pathway;RIG-I-like receptor signaling pathway;Hepatitis B;Amoebiasis;Hepatitis C;Pathways in cancer;Kaposi's sarcoma-associated herpesvirus infection;Phospholipase D signaling pathway;Influenza A;Shigellosis;Pertussis;Malaria;IL-17 signal…
ENSG00000011422	14.5975	15.7328	15.5903	40.7018	36.2094	37.9412	1288.2	1.40812	1.51199e-84	6.91015e-82	Up	PLAUR	GO:0005789//endoplasmic reticulum membrane;GO:0071438//invadopodium membrane;GO:0016021//integral component of membrane;GO:0030054//cell junction;GO:0019898//extrinsic component of membrane;GO:0005886//plasma membrane;GO:0005788//endoplasmic reticulum lumen;GO:0005925//focal adhesion;GO:0009986//cell surface;GO:0016020//membrane;GO:0005887//integral component of plasma membrane;GO:0031225//anchor…	GO:0001934//positive regulation of protein phosphorylation;GO:0030162//regulation of proteolysis;GO:0043312//neutrophil degranulation;GO:0043388//positive regulation of DNA binding;GO:0045742//positive regulation of epidermal growth factor receptor signaling pathway;GO:0043066//negative regulation of apoptotic process;GO:2001268//negative regulation of cysteine-type endopeptidase activity involve…	GO:0030377//urokinase plasminogen activator receptor activity;GO:0005515//protein binding;GO:0038023//signaling receptor activity;GO:0019904//protein domain specific binding;GO:0019899//enzyme binding;GO:0005102//receptor binding	K03985//Proteoglycans in cancer;Complement and coagulation cascades
ENSG00000134013	157.035	182.643	167.52	355.218	336.246	366.277	27580.9	1.14539	2.2417e-84	1.00122e-81	Up	LOXL2	GO:0005654//nucleoplasm;GO:0005576//extracellular region;GO:0000785//chromatin;GO:0016020//membrane;GO:0005604//basement membrane;GO:0005694//chromosome;GO:0005615//extracellular space;GO:0005634//nucleus;GO:0005783//endoplasmic reticulum	GO:0000122//negative regulation of transcription from RNA polymerase II promoter;GO:0055114//oxidation-reduction process;GO:0043542//endothelial cell migration;GO:0018057//peptidyl-lysine oxidation;GO:0007568//aging;GO:0006325//chromatin organization;GO:1902455//negative regulation of stem cell population maintenance;GO:0006464//cellular protein modification process;GO:0032332//positive regulatio…	GO:0005044//scavenger receptor activity;GO:0046872//metal ion binding;GO:0016641//oxidoreductase activity, acting on the CH-NH2 group of donors, oxygen as acceptor;GO:0070492//oligosaccharide binding;GO:0005507//copper ion binding;GO:0005509//calcium ion binding;GO:0005515//protein binding;GO:0016491//oxidoreductase activity;GO:0009055//electron carrier activity;GO:0004720//protein-lysine 6-oxida…	-
ENSG00000131094	29.2934	30.6671	34.8933	75.1455	78.3211	75.838	2089.26	1.35861	2.56783e-80	1.1214e-77	Up	C1QL1	GO:0005737//cytoplasm;GO:0044301//climbing fiber;GO:0098793//presynapse;GO:0005581//collagen trimer;GO:0005576//extracellular region;GO:0043083//synaptic cleft	GO:0061743//motor learning;GO:0007626//locomotory behavior;GO:0099558//maintenance of synapse structure;GO:0016322//neuron remodeling	GO:0005515//protein binding;GO:0005102//receptor binding	-
ENSG00000156804	5.4185	5.103	5.7029	12.2238	13.4113	12.5069	1824.3	1.31827	1.5256e-79	6.51763e-77	Up	FBXO32	GO:0030018//Z disc;GO:0005737//cytoplasm;GO:0019005//SCF ubiquitin ligase complex;GO:0005829//cytosol;GO:0005634//nucleus;GO:0005654//nucleoplasm	GO:0071549//cellular response to dexamethasone stimulus;GO:0043687//post-translational protein modification;GO:0000209//protein polyubiquitination;GO:0016567//protein ubiquitination;GO:0014894//response to denervation involved in regulation of muscle adaptation	GO:0004842//ubiquitin-protein transferase activity;GO:0005515//protein binding	K10305//FoxO signaling pathway
ENSG00000138623	10.6661	10.6611	10.313	22.6949	22.8789	21.9244	1662.82	1.17848	5.48934e-79	2.29524e-76	Up	SEMA7A	GO:0016020//membrane;GO:0005615//extracellular space;GO:0005887//integral component of plasma membrane;GO:0031225//anchored component of membrane;GO:0005886//plasma membrane;GO:0009897//external side of plasma membrane	GO:0007399//nervous system development;GO:0031175//neuron projection development;GO:0048675//axon extension;GO:0001934//positive regulation of protein phosphorylation;GO:0050919//negative chemotaxis;GO:0045773//positive regulation of axon extension;GO:0070374//positive regulation of ERK1 and ERK2 cascade;GO:0006954//inflammatory response;GO:0001755//neural crest cell migration;GO:0007229//integri…	GO:0005178//integrin binding;GO:0005515//protein binding;GO:0030215//semaphorin receptor binding;GO:0045499//chemorepellent activity;GO:0038191//neuropilin binding	K06529//Axon guidance;K05719//Small cell lung cancer;Axon guidance;Regulation of actin cytoskeleton;Leukocyte transendothelial migration;Leishmaniasis;PI3K-Akt signaling pathway;Bacterial invasion of epithelial cells;Focal adhesion;Hypertrophic cardiomyopathy (HCM);Rap1 signaling pathway;Toxoplasmosis;Phagosome;Dilated cardiomyopathy;Arrhythmogenic right ventricular cardiomyopathy (ARVC);ECM-rece…
ENSG00000026508	23.1996	25.4025	21.2158	53.4969	64.8475	60.8181	7108.81	1.44604	3.57976e-78	1.46561e-75	Up	CD44	GO:0005887//integral component of plasma membrane;GO:0070062//extracellular exosome;GO:0016020//membrane;GO:0005886//plasma membrane;GO:0016324//apical plasma membrane;GO:0031258//lamellipodium membrane;GO:0016021//integral component of membrane;GO:0030667//secretory granule membrane;GO:0009986//cell surface;GO:0005925//focal adhesion;GO:0042995//cell projection;GO:0005794//Golgi apparatus;GO:003…	GO:1902166//negative regulation of intrinsic apoptotic signaling pathway in response to DNA damage by p53 class mediator;GO:0098609//cell-cell adhesion;GO:0043154//negative regulation of cysteine-type endopeptidase activity involved in apoptotic process;GO:0030198//extracellular matrix organization;GO:1900625//positive regulation of monocyte aggregation;GO:2000392//regulation of lamellipodium mor…	GO:0004896//cytokine receptor activity;GO:0005540//hyaluronic acid binding;GO:0005518//collagen binding;GO:0005515//protein binding;GO:0004888//transmembrane signaling receptor activity	K06793//Cell adhesion molecules (CAMs);K06494//Cell adhesion molecules (CAMs);AGE-RAGE signaling pathway in diabetic complications;Malaria;African trypanosomiasis;Fluid shear stress and atherosclerosis;TNF signaling pathway;K06256//Hematopoietic cell lineage;MicroRNAs in cancer;Shigellosis;Epstein-Barr virus infection;Proteoglycans in cancer;ECM-receptor interaction
ENSG00000163516	17.645	18.5376	16.8521	36.1435	38.0817	41.0476	2714.09	1.20529	7.51458e-77	3.01381e-74	Up	ANKZF1	GO:0005737//cytoplasm;GO:0016020//membrane;GO:0036266//Cdc48p-Npl4p-Vms1p AAA ATPase complex	GO:0071630//ubiquitin-dependent catabolism of misfolded proteins by nucleus-associated proteasome;GO:0072671//mitochondria-associated ubiquitin-dependent protein catabolic process;GO:0030433//ubiquitin-dependent ERAD pathway;GO:0070301//cellular response to hydrogen peroxide	GO:0003676//nucleic acid binding;GO:0046872//metal ion binding;GO:0005515//protein binding;GO:0004843//thiol-dependent ubiquitin-specific protease activity	-

## Sheet: Ctrl_AGE-vs-shJMJD1A_AGE.DESeq2
GeneID	Ctrl_AGE_1	Ctrl_AGE_2	Ctrl_AGE_3	shJMJD1A_AGE_1	shJMJD1A_AGE_2	shJMJD1A_AGE_3	baseMean	log2Fold	pvalue	qvalue	Diff	Symbol	Cellular_Component	Biological_Process	Molecular_Function	Pathway
ENSG00000148346	25.522	16.6937	23.867	197.558	188.282	170.409	2387.52	3.05735	6.2e-137	1.3e-132	Up	LCN2	GO:0005615//extracellular space;GO:0070062//extracellular exosome;GO:0035580//specific granule lumen;GO:0005576//extracellular region;GO:0005829//cytosol;GO:0060205//cytoplasmic vesicle lumen;GO:0031410//cytoplasmic vesicle	GO:0006979//response to oxidative stress;GO:0042493//response to drug;GO:0019221//cytokine-mediated signaling pathway;GO:0031346//positive regulation of cell projection organization;GO:0009635//response to herbicide;GO:0006879//cellular iron ion homeostasis;GO:0031669//cellular response to nutrient levels;GO:0097577//sequestering of iron ion;GO:0010046//response to mycotoxin;GO:0071347//cellular …	GO:0042803//protein homodimerization activity;GO:0005506//iron ion binding;GO:1903981//enterobactin binding;GO:0036094//small molecule binding;GO:0002020//protease binding	-
ENSG00000105699	57.1789	49.6765	54.6959	13.1011	14.5577	13.463	2216.09	-1.98937	1.44e-106	1.51e-102	Down	LSR	GO:0005886//plasma membrane;GO:0061689//tricellular tight junction;GO:0070062//extracellular exosome;GO:0016020//membrane;GO:0016021//integral component of membrane;GO:0034362//low-density lipoprotein particle;GO:0034361//very-low-density lipoprotein particle;GO:0042627//chylomicron	GO:0001889//liver development;GO:1904274//tricellular tight junction assembly;GO:0019216//regulation of lipid metabolic process;GO:0060856//establishment of blood-brain barrier	-	-
ENSG00000253522	3.1427	2.5418	2.7847	19.5825	27.9504	21.7353	781.135	3.01075	5.08e-106	3.57e-102	Up	MIR3142HG	-	-	-	-
ENSG00000174640	2.555	3.148	2.7928	17.3137	15.4155	19.007	2323.03	2.59711	1.18e-105	6.19e-102	Up	SLCO2A1	GO:0005886//plasma membrane;GO:0005887//integral component of plasma membrane;GO:0016020//membrane;GO:0016021//integral component of membrane	GO:0006811//ion transport;GO:0015732//prostaglandin transport;GO:0043252//sodium-independent organic anion transport;GO:0006869//lipid transport;GO:0055085//transmembrane transport	GO:0005319//lipid transporter activity;GO:0015347//sodium-independent organic anion transmembrane transporter activity;GO:0005215//transporter activity;GO:0015132//prostaglandin transmembrane transporter activity	-
ENSG00000095713	8.0785	8.0558	8.5998	35.0905	34.3541	36.5325	1657.87	2.08723	1.01e-103	4.25e-100	Up	CRTAC1	GO:0070062//extracellular exosome;GO:0030426//growth cone;GO:0005576//extracellular region	GO:0007413//axonal fasciculation;GO:0021772//olfactory bulb development;GO:1900121//negative regulation of receptor binding	GO:0005509//calcium ion binding;GO:0005515//protein binding	-
ENSG00000019186	9.0469	10.0868	8.3334	45.1897	58.881	59.7319	2736.78	2.5628	2.58e-100	9.04e-97	Up	CYP24A1	GO:0005634//nucleus;GO:0005739//mitochondrion;GO:0005654//nucleoplasm;GO:0005886//plasma membrane;GO:0005741//mitochondrial outer membrane	GO:0033280//response to vitamin D;GO:0070561//vitamin D receptor signaling pathway;GO:0055114//oxidation-reduction process;GO:0006766//vitamin metabolic process;GO:0042359//vitamin D metabolic process;GO:0001649//osteoblast differentiation;GO:0042369//vitamin D catabolic process	GO:0030342//1-alpha,25-dihydroxyvitamin D3 24-hydroxylase activity;GO:0016491//oxidoreductase activity;GO:0005506//iron ion binding;GO:0016705//oxidoreductase activity, acting on paired donors, with incorporation or reduction of molecular oxygen;GO:0008403//25-hydroxycholecalciferol-24-hydroxylase activity;GO:0046872//metal ion binding;GO:0004497//monooxygenase activity;GO:0020037//heme binding	K07436//Steroid biosynthesis;MicroRNAs in cancer;Metabolic pathways
ENSG00000000971	3.441	3.5761	3.1745	0.3384	0.3184	0.2733	343.054	-3.472	1.78e-97	5.35e-94	Down	CFH	GO:0005576//extracellular region;GO:0070062//extracellular exosome;GO:0005615//extracellular space;GO:0072562//blood microparticle	GO:0006956//complement activation;GO:0045087//innate immune response;GO:0016032//viral process;GO:0030449//regulation of complement activation;GO:0006957//complement activation, alternative pathway;GO:0002376//immune system process	GO:0005515//protein binding;GO:0008201//heparin binding;GO:0043395//heparan sulfate proteoglycan binding	K04004//Complement and coagulation cascades;Staphylococcus aureus infection
ENSG00000254471	8.8933	10.0478	10.2676	0.8503	0.7205	0.5735	293.334	-3.78715	3.33e-89	8.75e-86	Down	AP001284.1	-	-	-	-
ENSG00000149591	13.9077	9.8622	14.177	1.7747	1.494	1.1787	616.62	-3.11168	3.76e-84	8.79e-81	Down	TAGLN	GO:0005737//cytoplasm	GO:0030855//epithelial cell differentiation;GO:0007517//muscle organ development	GO:0003779//actin binding;GO:0005515//protein binding;GO:0051015//actin filament binding	-
ENSG00000105825	14.0839	13.627	12.881	47.6764	46.2599	50.0236	1981.22	1.8142	3.5e-80	7.35e-77	Up	TFPI2	GO:0031012//extracellular matrix;GO:0005576//extracellular region;GO:0005615//extracellular space	GO:0007599//hemostasis;GO:0010466//negative regulation of peptidase activity;GO:0007596//blood coagulation;GO:0071498//cellular response to fluid shear stress;GO:0010951//negative regulation of endopeptidase activity	GO:0005201//extracellular matrix structural constituent;GO:0004867//serine-type endopeptidase inhibitor activity;GO:0030414//peptidase inhibitor activity	-
ENSG00000136244	6.9682	6.8201	8.2906	51.2526	37.3207	40.7984	1014.29	2.53925	4.4e-80	8.42e-77	Up	IL6	GO:0005896//interleukin-6 receptor complex;GO:0005615//extracellular space;GO:0005576//extracellular region;GO:0005788//endoplasmic reticulum lumen	GO:0010628//positive regulation of gene expression;GO:0006959//humoral immune response;GO:0033138//positive regulation of peptidyl-serine phosphorylation;GO:0045079//negative regulation of chemokine biosynthetic process;GO:0002548//monocyte chemotaxis;GO:0050871//positive regulation of B cell activation;GO:0010574//regulation of vascular endothelial growth factor production;GO:0061888//regulation…	GO:0005138//interleukin-6 receptor binding;GO:0005515//protein binding;GO:0008083//growth factor activity;GO:0005125//cytokine activity	K05405//Salmonella infection;Cytokine-cytokine receptor interaction;Antifolate resistance;Inflammatory bowel disease (IBD);Th17 cell differentiation;Hepatitis B;Pathways in cancer;Influenza A;Malaria;African trypanosomiasis;Legionellosis;Transcriptional misregulation in cancer;Cytosolic DNA-sensing pathway;AGE-RAGE signaling pathway in diabetic complications;Jak-STAT signaling pathway;HTLV-I infe…
ENSG00000166523	14.7374	17.075	14.5873	57.9193	68.4435	71.8415	2318.27	2.08217	3.97e-77	6.96e-74	Up	CLEC4E	GO:0016020//membrane;GO:0005886//plasma membrane;GO:0016021//integral component of membrane	GO:0002292//T cell differentiation involved in immune response;GO:0045087//innate immune response;GO:0042742//defense response to bacterium;GO:0038094//Fc-gamma receptor signaling pathway;GO:0006955//immune response;GO:0050715//positive regulation of cytokine secretion;GO:0002376//immune system process;GO:0002223//stimulatory C-type lectin receptor signaling pathway	GO:0046872//metal ion binding;GO:0038023//signaling receptor activity;GO:0030246//carbohydrate binding	K10059//Tuberculosis
ENSG00000131069	35.0642	29.583	34.4371	10.1844	9.1189	8.2663	1710.93	-1.86134	8.44e-74	1.37e-70	Down	ACSS2	GO:0043231//intracellular membrane-bounded organelle;GO:0005737//cytoplasm;GO:0005759//mitochondrial matrix;GO:0005654//nucleoplasm;GO:0005829//cytosol	GO:0006085//acetyl-CoA biosynthetic process;GO:0019413//acetate biosynthetic process;GO:0019542//propionate biosynthetic process;GO:0019427//acetyl-CoA biosynthetic process from acetate;GO:0008610//lipid biosynthetic process;GO:0006069//ethanol oxidation	GO:0000166//nucleotide binding;GO:0016208//AMP binding;GO:0003824//catalytic activity;GO:0003987//acetate-CoA ligase activity;GO:0005524//ATP binding;GO:0016874//ligase activity	K01895//Carbon metabolism;Metabolic pathways;Microbial metabolism in diverse environments;Propanoate metabolism;Methane metabolism;Biosynthesis of antibiotics;Pyruvate metabolism;Biosynthesis of secondary metabolites;Glycolysis / Gluconeogenesis;Carbon fixation pathways in prokaryotes
ENSG00000197321	12.7478	13.2923	13.2729	36.841	39.0888	39.1592	5557.17	1.53583	2.41e-72	3.62e-69	Up	SVIL	GO:0015629//actin cytoskeleton;GO:0030054//cell junction;GO:0005856//cytoskeleton;GO:0005737//cytoplasm;GO:0005634//nucleus;GO:0005829//cytosol;GO:0042995//cell projection;GO:0032154//cleavage furrow;GO:0036449//microtubule minus-end;GO:0005925//focal adhesion;GO:0071437//invadopodium;GO:0030496//midbody;GO:0002102//podosome;GO:0016020//membrane;GO:0005886//plasma membrane;GO:0043034//costamere	GO:0032467//positive regulation of cytokinesis;GO:0007010//cytoskeleton organization;GO:0007519//skeletal muscle tissue development	GO:0003779//actin binding;GO:0051015//actin filament binding;GO:0005515//protein binding	-
ENSG00000254166	0.3723	0.4013	0.5485	6.4373	5.8086	3.4435	424.298	3.54727	7.67e-69	1.08e-65	Up	CASC19	-	-	-	-
ENSG00000186815	60.4691	61.4526	57.3604	162.328	186.615	173.029	16435.3	1.52612	5.32e-65	7e-62	Up	TPCN1	GO:0016021//integral component of membrane;GO:0005768//endosome;GO:0010008//endosome membrane;GO:0036128//CatSper complex;GO:0005764//lysosome;GO:0005765//lysosomal membrane;GO:0016020//membrane	GO:0006816//calcium ion transport;GO:0070588//calcium ion transmembrane transport;GO:0006811//ion transport;GO:0010508//positive regulation of autophagy;GO:0034220//ion transmembrane transport;GO:0055085//transmembrane transport;GO:0030317//flagellated sperm motility;GO:0051209//release of sequestered calcium ion into cytosol;GO:0034765//regulation of ion transmembrane transport	GO:0005244//voltage-gated ion channel activity;GO:0005227//calcium activated cation channel activity;GO:0042802//identical protein binding;GO:0005245//voltage-gated calcium channel activity;GO:0005515//protein binding;GO:0005262//calcium channel activity;GO:0005216//ion channel activity;GO:0072345//NAADP-sensitive calcium-release channel activity	-
ENSG00000150687	67.6151	67.1365	72.0789	23.2876	18.234	19.9323	6299.26	-1.76328	2.07e-63	2.56e-60	Down	PRSS23	GO:0005576//extracellular region;GO:0005634//nucleus;GO:0070062//extracellular exosome;GO:0005788//endoplasmic reticulum lumen	GO:0043687//post-translational protein modification;GO:0044267//cellular protein metabolic process;GO:0006508//proteolysis	GO:0016787//hydrolase activity;GO:0008233//peptidase activity;GO:0004252//serine-type endopeptidase activity;GO:0008236//serine-type peptidase activity	-
ENSG00000134901	96.8579	92.4572	93.9613	34.9965	31.4618	34.2738	3527.28	-1.50332	2.73e-62	3.19e-59	Down	KDELC1	GO:0005788//endoplasmic reticulum lumen;GO:0005783//endoplasmic reticulum	GO:0018242//protein O-linked glycosylation via serine	GO:0035251//UDP-glucosyltransferase activity;GO:0046527//glucosyltransferase activity;GO:0035252//UDP-xylosyltransferase activity	-
ENSG00000101443	54.431	42.8992	54.7848	10.7784	7.356	9.7163	649.704	-2.45367	7.81e-62	8.65e-59	Down	WFDC2	GO:0005576//extracellular region;GO:0005615//extracellular space;GO:0070062//extracellular exosome	GO:0010466//negative regulation of peptidase activity;GO:0006508//proteolysis;GO:0010951//negative regulation of endopeptidase activity;GO:0007283//spermatogenesis	GO:0030414//peptidase inhibitor activity;GO:0004867//serine-type endopeptidase inhibitor activity;GO:0004869//cysteine-type endopeptidase inhibitor activity;GO:0004866//endopeptidase inhibitor activity;GO:0019828//aspartic-type endopeptidase inhibitor activity	-
ENSG00000144460	6.4317	4.4152	5.4755	1.0305	0.9501	0.8008	459.882	-2.57047	2.73e-61	2.87e-58	Down	NYAP2	-	GO:0048812//neuron projection morphogenesis;GO:0014065//phosphatidylinositol 3-kinase signaling	GO:0005515//protein binding	-
ENSG00000155265	2.1312	2.2241	2.0058	7.1521	9.0898	8.7373	886.03	1.95863	1.49e-60	1.43e-57	Up	GOLGA7B	GO:0005794//Golgi apparatus;GO:0000139//Golgi membrane;GO:0016020//membrane;GO:0002178//palmitoyltransferase complex	GO:0006612//protein targeting to membrane;GO:0018230//peptidyl-L-cysteine S-palmitoylation	GO:0019706//protein-cysteine S-palmitoyltransferase activity	-
ENSG00000277196	17.5111	14.8735	15.1136	3.6348	2.3025	2.1791	589.972	-2.56283	1.44e-60	1.43e-57	Down	AC007325.2	-	-	-	-
ENSG00000261150	1.2094	0.705	1.1916	0.0727	0.0599	0.0607	232.929	-4.01519	1.02e-59	9.33e-57	Down	EPPK1	GO:0005882//intermediate filament;GO:0042995//cell projection;GO:0071944//cell periphery;GO:0045095//keratin filament;GO:0005923//bicellular tight junction;GO:0016020//membrane;GO:0005886//plasma membrane;GO:0045111//intermediate filament cytoskeleton;GO:0030056//hemidesmosome;GO:0016323//basolateral plasma membrane;GO:0005737//cytoplasm;GO:0030054//cell junction;GO:0016327//apicolateral plasma m…	GO:0045104//intermediate filament cytoskeleton organization;GO:0045109//intermediate filament organization;GO:0045110//intermediate filament bundle assembly;GO:0050680//negative regulation of epithelial cell proliferation;GO:0061045//negative regulation of wound healing;GO:0007010//cytoskeleton organization;GO:0042060//wound healing;GO:1905041//regulation of epithelium regeneration;GO:0030336//ne…	GO:0003723//RNA binding;GO:0019215//intermediate filament binding;GO:0008092//cytoskeletal protein binding;GO:1990254//keratin filament binding;GO:0005198//structural molecule activity	-
ENSG00000132470	9.3549	7.7263	7.6171	2.3453	2.3794	2.2106	825.28	-1.84782	2.63e-59	2.31e-56	Down	ITGB4	GO:0008305//integrin complex;GO:0005925//focal adhesion;GO:0005886//plasma membrane;GO:0070062//extracellular exosome;GO:0009986//cell surface;GO:0016020//membrane;GO:0030054//cell junction;GO:0016021//integral component of membrane;GO:0030056//hemidesmosome;GO:0031252//cell leading edge;GO:0043235//receptor complex	GO:0009611//response to wounding;GO:0097186//amelogenesis;GO:0007229//integrin-mediated signaling pathway;GO:0007154//cell communication;GO:0035878//nail development;GO:0016477//cell migration;GO:0030198//extracellular matrix organization;GO:0048333//mesodermal cell differentiation;GO:0072001//renal system development;GO:0048870//cell motility;GO:0043588//skin development;GO:0007160//cell-matrix …	GO:0038132//neuregulin binding;GO:0005515//protein binding;GO:0031994//insulin-like growth factor I binding;GO:0005178//integrin binding;GO:0001664//G-protein coupled receptor binding	K16338//Fluid shear stress and atherosclerosis;Cell adhesion molecules (CAMs);Proteoglycans in cancer;ECM-receptor interaction;K06257//Cell adhesion molecules (CAMs);Proteoglycans in cancer;ECM-receptor interaction;Fluid shear stress and atherosclerosis;Malaria;K06525//PI3K-Akt signaling pathway;Focal adhesion;Arrhythmogenic right ventricular cardiomyopathy (ARVC);Dilated cardiomyopathy;ECM-recep…
ENSG00000143036	15.0257	15.5482	16.0506	4.5876	3.9257	3.3428	615.748	-1.993	4.06e-59	3.42e-56	Down	SLC44A3	GO:0016021//integral component of membrane;GO:0016020//membrane;GO:0005886//plasma membrane	GO:0006656//phosphatidylcholine biosynthetic process;GO:0015871//choline transport;GO:0055085//transmembrane transport	GO:0015220//choline transmembrane transporter activity;GO:0005515//protein binding	K15282//Choline metabolism in cancer
ENSG00000137309	161.712	179.069	163.465	683.771	875.003	1093.34	29991	2.38706	7.96e-59	6.44e-56	Up	HMGA1	GO:0005925//focal adhesion;GO:0005654//nucleoplasm;GO:0000785//chromatin;GO:0035985//senescence-associated heterochromatin focus;GO:0005694//chromosome;GO:0005829//cytosol;GO:0090575//RNA polymerase II transcription factor complex;GO:0005634//nucleus;GO:0005667//transcription factor complex	GO:0009615//response to virus;GO:0031936//negative regulation of chromatin silencing;GO:0035986//senescence-associated heterochromatin focus assembly;GO:0075713//establishment of integrated proviral latency;GO:0008285//negative regulation of cell proliferation;GO:2000774//positive regulation of cellular senescence;GO:0006355//regulation of transcription, DNA-templated;GO:0006284//base-excision re…	GO:0042974//retinoic acid receptor binding;GO:0000981//RNA polymerase II transcription factor activity, sequence-specific DNA binding;GO:0030374//ligand-dependent nuclear receptor transcription coactivator activity;GO:0008134//transcription factor binding;GO:0001158//enhancer sequence-specific DNA binding;GO:0003906//DNA-(apurinic or apyrimidinic site) lyase activity;GO:0003677//DNA binding;GO:00…	-
ENSG00000125730	78.2329	66.045	77.2614	280.755	230.938	249.366	22697.6	1.76818	2.71e-58	2.11e-55	Up	C3	GO:0005615//extracellular space;GO:0032991//macromolecular complex;GO:0034774//secretory granule lumen;GO:0005886//plasma membrane;GO:0005788//endoplasmic reticulum lumen;GO:0005576//extracellular region;GO:0070062//extracellular exosome;GO:0035578//azurophil granule lumen;GO:0072562//blood microparticle	GO:2000427//positive regulation of apoptotic cell clearance;GO:0010884//positive regulation of lipid storage;GO:0010828//positive regulation of glucose transport;GO:0006956//complement activation;GO:0001934//positive regulation of protein phosphorylation;GO:0006629//lipid metabolic process;GO:0002376//immune system process;GO:0006955//immune response;GO:1905114//cell surface receptor signaling pa…	GO:0004866//endopeptidase inhibitor activity;GO:0004252//serine-type endopeptidase activity;GO:0031715//C5L2 anaphylatoxin chemotactic receptor binding;GO:0005102//receptor binding;GO:0005515//protein binding	K06464//Phagosome;Hippo signaling pathway;Rap1 signaling pathway;Complement and coagulation cascades;Tuberculosis;Staphylococcus aureus infection;Cell adhesion molecules (CAMs);Pertussis;Natural killer cell mediated cytotoxicity;Amoebiasis;Legionellosis;Malaria;Viral myocarditis;Leishmaniasis;HTLV-I infection;Leukocyte transendothelial migration;Regulation of actin cytoskeleton;Rheumatoid arthrit…
ENSG00000104081	4.9739	6.3197	4.9795	18.0987	21.3688	21.6225	1591.33	1.89473	6.21e-57	4.67e-54	Up	BMF	GO:0005886//plasma membrane;GO:0005741//mitochondrial outer membrane;GO:0005829//cytosol;GO:0001669//acrosomal vesicle;GO:0016459//myosin complex	GO:0043065//positive regulation of apoptotic process;GO:0010507//negative regulation of autophagy;GO:0034644//cellular response to UV;GO:0090200//positive regulation of release of cytochrome c from mitochondria;GO:2001244//positive regulation of intrinsic apoptotic signaling pathway;GO:0032464//positive regulation of protein homooligomerization;GO:0043276//anoikis;GO:0006915//apoptotic process;GO…	GO:0005515//protein binding	K17460//MicroRNAs in cancer
ENSG00000107438	94.0087	85.0548	88.7129	28.3711	22.4019	28.2055	2221.65	-1.7694	4.32e-56	3.14e-53	Down	PDLIM1	GO:0005856//cytoskeleton;GO:0005737//cytoplasm;GO:0030018//Z disc;GO:0005667//transcription factor complex;GO:0005925//focal adhesion;GO:0005913//cell-cell adherens junction	GO:0006979//response to oxidative stress;GO:1903508//positive regulation of nucleic acid-templated transcription;GO:0001666//response to hypoxia;GO:0098609//cell-cell adhesion;GO:0006355//regulation of transcription, DNA-templated	GO:0046872//metal ion binding;GO:0098641//cadherin binding involved in cell-cell adhesion;GO:0003713//transcription coactivator activity	-
ENSG00000165757	6.3778	6.7157	6.5931	19.6398	17.0975	18.5878	3052.35	1.47838	5.35e-55	3.76e-52	Up	JCAD	GO:0048471//perinuclear region of cytoplasm;GO:0005912//adherens junction;GO:0005911//cell-cell junction;GO:0032587//ruffle membrane;GO:0030054//cell junction	GO:1903672//positive regulation of sprouting angiogenesis;GO:0007155//cell adhesion;GO:1900748//positive regulation of vascular endothelial growth factor signaling pathway;GO:0090050//positive regulation of cell migration involved in sprouting angiogenesis;GO:0043410//positive regulation of MAPK cascade;GO:1903589//positive regulation of blood vessel endothelial cell proliferation involved in spr…	-	-
ENSG00000012171	23.1595	20.2629	21.8713	7.3368	6.986	5.085	1224.62	-1.77195	3.99e-53	2.71e-50	Down	SEMA3B	GO:0005615//extracellular space;GO:0005887//integral component of plasma membrane;GO:0005576//extracellular region;GO:0005783//endoplasmic reticulum	GO:0050919//negative chemotaxis;GO:0061643//chemorepulsion of axon;GO:0007411//axon guidance;GO:0001755//neural crest cell migration;GO:0048843//negative regulation of axon extension involved in axon guidance;GO:0071526//semaphorin-plexin signaling pathway;GO:0007267//cell-cell signaling;GO:0030335//positive regulation of cell migration	GO:0045499//chemorepellent activity;GO:0030215//semaphorin receptor binding;GO:0038191//neuropilin binding	-
ENSG00000183691	16.1073	12.8635	13.4029	3.4107	2.3968	2.5315	423.198	-2.35574	4.66e-53	3.07e-50	Down	NOG	GO:0005615//extracellular space;GO:0005576//extracellular region	GO:0060425//lung morphogenesis;GO:0048706//embryonic skeletal system development;GO:0021533//cell differentiation in hindbrain;GO:0007411//axon guidance;GO:0061053//somite development;GO:0060302//negative regulation of cytokine activity;GO:0042733//embryonic digit morphogenesis;GO:0060044//negative regulation of cardiac muscle cell proliferation;GO:0030336//negative regulation of cell migration;G…	GO:0042803//protein homodimerization activity;GO:0019955//cytokine binding;GO:0005515//protein binding	K04658//TGF-beta signaling pathway
ENSG00000058085	68.6092	80.7147	74.9209	244.987	284.354	329.107	24499.8	1.92616	6.39e-53	4.07e-50	Up	LAMC2	GO:0048471//perinuclear region of cytoplasm;GO:0031012//extracellular matrix;GO:0005615//extracellular space;GO:0005938//cell cortex;GO:0005604//basement membrane;GO:0005607//laminin-2 complex;GO:0005576//extracellular region;GO:0016020//membrane	GO:0008284//positive regulation of cell proliferation;GO:0048731//system development;GO:0070831//basement membrane assembly;GO:0031581//hemidesmosome assembly;GO:0007155//cell adhesion;GO:0008544//epidermis development;GO:0030335//positive regulation of cell migration;GO:0030198//extracellular matrix organization	GO:0005201//extracellular matrix structural constituent;GO:0008201//heparin binding	K06525//PI3K-Akt signaling pathway;Focal adhesion;Arrhythmogenic right ventricular cardiomyopathy (ARVC);Dilated cardiomyopathy;ECM-receptor interaction;Regulation of actin cytoskeleton;Hypertrophic cardiomyopathy (HCM);K06246//Amoebiasis;Toxoplasmosis;PI3K-Akt signaling pathway;Small cell lung cancer;Focal adhesion;ECM-receptor interaction;Pathways in cancer;K05719//PI3K-Akt signaling pathway;Le…
ENSG00000155850	10.2069	10.9229	10.1698	26.7688	28.304	23.3199	3882.09	1.30581	6.78e-53	4.07e-50	Up	SLC26A2	GO:0031528//microvillus membrane;GO:0070062//extracellular exosome;GO:0016020//membrane;GO:0005887//integral component of plasma membrane;GO:0005886//plasma membrane;GO:0016021//integral component of membrane;GO:0016324//apical plasma membrane	GO:0055085//transmembrane transport;GO:1902476//chloride transmembrane transport;GO:0019532//oxalate transport;GO:0050428//3'-phosphoadenosine 5'-phosphosulfate biosynthetic process;GO:0015701//bicarbonate transport;GO:0001503//ossification;GO:1902358//sulfate transmembrane transport;GO:0008272//sulfate transport;GO:0006811//ion transport	GO:0019531//oxalate transmembrane transporter activity;GO:0015301//anion:anion antiporter activity;GO:0008271//secondary active sulfate transmembrane transporter activity;GO:0015116//sulfate transmembrane transporter activity;GO:0015108//chloride transmembrane transporter activity;GO:0015106//bicarbonate transmembrane transporter activity	-
ENSG00000164400	2.8878	4.7945	3.5034	74.5595	60.113	85.4667	801.357	4.29273	6.63e-53	4.07e-50	Up	CSF2	GO:0005615//extracellular space;GO:0005576//extracellular region;GO:0043231//intracellular membrane-bounded organelle	GO:0034405//response to fluid shear stress;GO:0043011//myeloid dendritic cell differentiation;GO:0042045//epithelial fluid transport;GO:0000165//MAPK cascade;GO:0030223//neutrophil differentiation;GO:0042127//regulation of cell proliferation;GO:0010469//regulation of receptor activity;GO:0019221//cytokine-mediated signaling pathway;GO:0097011//cellular response to granulocyte macrophage colony-st…	GO:0004713//protein tyrosine kinase activity;GO:0005125//cytokine activity;GO:0005088//Ras guanyl-nucleotide exchange factor activity;GO:0008083//growth factor activity;GO:0005515//protein binding;GO:0005129//granulocyte macrophage colony-stimulating factor receptor binding	K05427//Fc epsilon RI signaling pathway;Hematopoietic cell lineage;Cytokine-cytokine receptor interaction;Salmonella infection;IL-17 signaling pathway;T cell receptor signaling pathway;Transcriptional misregulation in cancer;Rheumatoid arthritis;Amoebiasis;Natural killer cell mediated cytotoxicity;TNF signaling pathway;HTLV-I infection;Jak-STAT signaling pathway;Kaposi's sarcoma-associated herpes…
ENSG00000173432	5.3055	4.1366	3.9697	32.1822	26.3554	37.5864	325.542	2.83332	9.45e-53	5.52e-50	Up	SAA1	GO:0005576//extracellular region;GO:0070062//extracellular exosome;GO:0005615//extracellular space;GO:0005881//cytoplasmic microtubule;GO:0071682//endocytic vesicle lumen;GO:0034364//high-density lipoprotein particle	GO:0050716//positive regulation of interleukin-1 secretion;GO:0030593//neutrophil chemotaxis;GO:0050918//positive chemotaxis;GO:0006953//acute-phase response;GO:0050728//negative regulation of inflammatory response;GO:0060326//cell chemotaxis;GO:0030168//platelet activation;GO:0019221//cytokine-mediated signaling pathway;GO:0007186//G-protein coupled receptor signaling pathway;GO:0050708//regulat…	GO:0001664//G-protein coupled receptor binding;GO:0042056//chemoattractant activity;GO:0008201//heparin binding	-
ENSG00000137801	63.5244	65.2693	60.5505	25.1215	22.808	24.3507	8969.44	-1.40208	3.66e-52	2.08e-49	Down	THBS1	GO:0005788//endoplasmic reticulum lumen;GO:0031093//platelet alpha granule lumen;GO:0070062//extracellular exosome;GO:0009986//cell surface;GO:0005576//extracellular region;GO:0005577//fibrinogen complex;GO:0005615//extracellular space;GO:0031091//platelet alpha granule;GO:0005783//endoplasmic reticulum;GO:0030141//secretory granule;GO:0009897//external side of plasma membrane;GO:0031012//extrace…	GO:0002040//sprouting angiogenesis;GO:0009612//response to mechanical stimulus;GO:0030198//extracellular matrix organization;GO:0010595//positive regulation of endothelial cell migration;GO:0032914//positive regulation of transforming growth factor beta1 production;GO:0016477//cell migration;GO:0010751//negative regulation of nitric oxide mediated signal transduction;GO:0006986//response to unfol…	GO:0042802//identical protein binding;GO:0001786//phosphatidylserine binding;GO:0070052//collagen V binding;GO:0005178//integrin binding;GO:0005201//extracellular matrix structural constituent;GO:0030169//low-density lipoprotein particle binding;GO:0005515//protein binding;GO:0005509//calcium ion binding;GO:0001968//fibronectin binding;GO:0050840//extracellular matrix binding;GO:0050431//transfor…	K05719//Leukocyte transendothelial migration;Regulation of actin cytoskeleton;Bacterial invasion of epithelial cells;Focal adhesion;Leishmaniasis;PI3K-Akt signaling pathway;Small cell lung cancer;Axon guidance;Tight junction;Proteoglycans in cancer;Pathways in cancer;Shigellosis;Platelet activation;Cell adhesion molecules (CAMs);Pertussis;Pathogenic Escherichia coli infection;Rap1 signaling pathw…
ENSG00000143248	44.5799	51.2051	47.1475	18.215	14.2516	14.3399	4905.31	-1.62544	3.63e-50	2.01e-47	Down	RGS5	GO:0005829//cytosol;GO:0016020//membrane;GO:0005737//cytoplasm	GO:0043547//positive regulation of GTPase activity;GO:0009968//negative regulation of signal transduction;GO:0008277//regulation of G-protein coupled receptor protein signaling pathway	GO:0005096//GTPase activator activity	-
ENSG00000174827	42.5111	43.2489	44.1275	18.0524	19.7288	17.1201	1815.04	-1.25987	7.28e-50	3.93e-47	Down	PDZK1	GO:0005886//plasma membrane;GO:0045121//membrane raft;GO:0031528//microvillus membrane;GO:0070062//extracellular exosome;GO:0016020//membrane;GO:0016324//apical plasma membrane;GO:0031526//brush border membrane	GO:0008283//cell proliferation;GO:0015879//carnitine transport;GO:0032414//positive regulation of ion transmembrane transporter activity;GO:0090314//positive regulation of protein targeting to membrane;GO:0015893//drug transport;GO:1904064//positive regulation of cation transmembrane transport;GO:0044070//regulation of anion transport	GO:0005124//scavenger receptor binding;GO:0005215//transporter activity;GO:0030165//PDZ domain binding;GO:0044877//macromolecular complex binding;GO:0005515//protein binding	-
ENSG00000085563	37.0872	35.9323	36.7123	14.2754	10.5311	10.2421	3049.43	-1.66159	2.86e-48	1.51e-45	Down	ABCB1	GO:0016021//integral component of membrane;GO:0016324//apical plasma membrane;GO:0005886//plasma membrane;GO:0070062//extracellular exosome;GO:0009986//cell surface;GO:0016020//membrane	GO:1901529//positive regulation of anion channel activity;GO:0000086//G2/M transition of mitotic cell cycle;GO:0099040//ceramide translocation;GO:2001225//regulation of chloride transport;GO:0006855//drug transmembrane transport;GO:0042493//response to drug;GO:0072089//stem cell proliferation;GO:0055085//transmembrane transport;GO:0045332//phospholipid translocation;GO:0047484//regulation of resp…	GO:0099038//ceramide-translocating ATPase activity;GO:0042626//ATPase activity, coupled to transmembrane movement of substances;GO:0005515//protein binding;GO:0005524//ATP binding;GO:0000166//nucleotide binding;GO:0090555//phosphatidylethanolamine-translocating ATPase activity;GO:0016887//ATPase activity;GO:0005215//transporter activity;GO:0090554//phosphatidylcholine-translocating ATPase activit…	K05658//Bile secretion;MicroRNAs in cancer;ABC transporters
ENSG00000107798	61.8767	53.0185	59.6044	20.3234	14.529	17.603	2785.03	-1.74347	4.95e-48	2.54e-45	Down	LIPA	GO:0043231//intracellular membrane-bounded organelle;GO:0001650//fibrillar center;GO:0005764//lysosome;GO:0043202//lysosomal lumen	GO:0001816//cytokine production;GO:0048771//tissue remodeling;GO:0006629//lipid metabolic process;GO:0016125//sterol metabolic process;GO:0044255//cellular lipid metabolic process;GO:0000902//cell morphogenesis;GO:0030324//lung development;GO:0008283//cell proliferation;GO:0048873//homeostasis of number of cells within a tissue;GO:0034383//low-density lipoprotein particle clearance;GO:0016042//li…	GO:0016788//hydrolase activity, acting on ester bonds;GO:0016787//hydrolase activity;GO:0004771//sterol esterase activity;GO:0016298//lipase activity	K12298//Glycerolipid metabolism;Pancreatic secretion;Metabolic pathways;Fat digestion and absorption;Steroid biosynthesis;K01052//Steroid biosynthesis;Lysosome
ENSG00000134955	3.6477	3.0079	2.9204	10.6411	14.5592	15.5115	1027.7	2.07602	5.08e-48	2.54e-45	Up	SLC37A2	GO:0005789//endoplasmic reticulum membrane;GO:0070062//extracellular exosome;GO:0016020//membrane;GO:0030176//integral component of endoplasmic reticulum membrane;GO:0016021//integral component of membrane;GO:0005783//endoplasmic reticulum	GO:0035435//phosphate ion transmembrane transport;GO:0015760//glucose-6-phosphate transport;GO:0008643//carbohydrate transport;GO:0055085//transmembrane transport	GO:0022857//transmembrane transporter activity;GO:0015297//antiporter activity;GO:0061513//glucose 6-phosphate:inorganic phosphate antiporter activity	-
ENSG00000154310	14.5447	14.1403	15.7786	6.3086	5.8179	5.0143	1891.34	-1.39262	2.48e-47	1.2e-44	Down	TNIK	GO:0055037//recycling endosome;GO:0005634//nucleus;GO:0005829//cytosol;GO:0005737//cytoplasm;GO:0005856//cytoskeleton;GO:0005654//nucleoplasm;GO:0070062//extracellular exosome;GO:0005768//endosome;GO:0016324//apical plasma membrane	GO:0072659//protein localization to plasma membrane;GO:0035556//intracellular signal transduction;GO:0048814//regulation of dendrite morphogenesis;GO:0001934//positive regulation of protein phosphorylation;GO:0007399//nervous system development;GO:0016310//phosphorylation;GO:0016055//Wnt signaling pathway;GO:0000165//MAPK cascade;GO:0032147//activation of protein kinase activity;GO:0007256//activ…	GO:0016740//transferase activity;GO:0004672//protein kinase activity;GO:0000166//nucleotide binding;GO:0005515//protein binding;GO:0005524//ATP binding;GO:0016301//kinase activity;GO:0004674//protein serine/threonine kinase activity	K08840//MAPK signaling pathway - fly
ENSG00000185585	26.2242	22.904	25.8568	9.4189	7.0307	7.9894	2816.93	-1.62828	2.51e-47	1.2e-44	Down	OLFML2A	GO:0031012//extracellular matrix;GO:0005576//extracellular region	GO:0030198//extracellular matrix organization	GO:0050840//extracellular matrix binding;GO:0042803//protein homodimerization activity	-
ENSG00000172005	8.5778	9.9422	9.2195	1.0122	0.3137	0.7491	146.581	-3.72141	3.9e-46	1.83e-43	Down	MAL	GO:0016020//membrane;GO:0044853//plasma membrane raft;GO:0016324//apical plasma membrane;GO:0045121//membrane raft;GO:0120003//hinge region between urothelial plaques of apical plasma membrane;GO:0019898//extrinsic component of membrane;GO:0005783//endoplasmic reticulum;GO:0016021//integral component of membrane	GO:0001766//membrane raft polarization;GO:0030154//cell differentiation;GO:0007417//central nervous system development;GO:0045176//apical protein localization;GO:0098737//protein insertion into plasma membrane;GO:1902043//positive regulation of extrinsic apoptotic signaling pathway via death domain receptors;GO:0006915//apoptotic process;GO:0002175//protein localization to paranode region of axon…	GO:0008289//lipid binding;GO:0005515//protein binding;GO:0019911//structural constituent of myelin sheath;GO:0016505//peptidase activator activity involved in apoptotic process	K06458//T cell receptor signaling pathway;Cell adhesion molecules (CAMs);Antigen processing and presentation;Hematopoietic cell lineage;Primary immunodeficiency;K06751//Kaposi's sarcoma-associated herpesvirus infection;Type I diabetes mellitus;Graft-versus-host disease;Cell adhesion molecules (CAMs);Autoimmune thyroid disease;HTLV-I infection;Viral carcinogenesis;Endocytosis;Epstein-Barr virus in…
ENSG00000134569	4.4899	4.8731	4.6595	11.3771	11.6079	11.7323	1728.18	1.29443	8.87e-46	4.06e-43	Up	LRP4	GO:0005886//plasma membrane;GO:0016020//membrane;GO:0009986//cell surface;GO:0097060//synaptic membrane;GO:0044853//plasma membrane raft;GO:0030425//dendrite;GO:0014069//postsynaptic density;GO:0043025//neuronal cell body;GO:0016021//integral component of membrane;GO:0031594//neuromuscular junction	GO:0090090//negative regulation of canonical Wnt signaling pathway;GO:0048813//dendrite morphogenesis;GO:0009954//proximal/distal pattern formation;GO:1904395//positive regulation of skeletal muscle acetylcholine-gated channel clustering;GO:0097105//presynaptic membrane assembly;GO:0007275//multicellular organism development;GO:0060828//regulation of canonical Wnt signaling pathway;GO:0042733//em…	GO:0005515//protein binding;GO:0005509//calcium ion binding;GO:0030971//receptor tyrosine kinase binding;GO:0097110//scaffold protein binding;GO:0042803//protein homodimerization activity;GO:0034185//apolipoprotein binding	-
ENSG00000144452	0.5336	0.7008	0.6785	2.75	2.6449	2.3608	385.326	2.00532	3.03e-45	1.36e-42	Up	ABCA12	GO:0016020//membrane;GO:0097209//epidermal lamellar body;GO:0005886//plasma membrane;GO:0005829//cytosol;GO:0043231//intracellular membrane-bounded organelle;GO:0016021//integral component of membrane;GO:0005737//cytoplasm	GO:0072659//protein localization to plasma membrane;GO:0006869//lipid transport;GO:0019725//cellular homeostasis;GO:0031424//keratinization;GO:0048286//lung alveolus development;GO:0055085//transmembrane transport;GO:0010875//positive regulation of cholesterol efflux;GO:2000010//positive regulation of protein localization to cell surface;GO:0033700//phospholipid efflux;GO:0045055//regulated exocy…	GO:0042626//ATPase activity, coupled to transmembrane movement of substances;GO:0034040//lipid-transporting ATPase activity;GO:0005319//lipid transporter activity;GO:0016887//ATPase activity;GO:0005102//receptor binding;GO:0000166//nucleotide binding;GO:0005515//protein binding;GO:0005524//ATP binding;GO:0034191//apolipoprotein A-I receptor binding;GO:0005215//transporter activity	K05646//ABC transporters
ENSG00000125740	1.7788	2.0491	1.4402	6.8377	8.0737	8.8446	481.239	2.16077	5.41e-45	2.37e-42	Up	FOSB	GO:0043231//intracellular membrane-bounded organelle;GO:0005654//nucleoplasm;GO:0005634//nucleus	GO:0042493//response to drug;GO:0000122//negative regulation of transcription from RNA polymerase II promoter;GO:0032570//response to progesterone;GO:0071277//cellular response to calcium ion;GO:0045944//positive regulation of transcription from RNA polymerase II promoter;GO:0007565//female pregnancy;GO:0051412//response to corticosterone;GO:0006357//regulation of transcription from RNA polymeras…	GO:0008134//transcription factor binding;GO:0001228//transcriptional activator activity, RNA polymerase II transcription regulatory region sequence-specific binding;GO:0000981//RNA polymerase II transcription factor activity, sequence-specific DNA binding;GO:0000978//RNA polymerase II core promoter proximal region sequence-specific DNA binding;GO:0043565//sequence-specific DNA binding;GO:0003700/…	K09029//Alcoholism;Osteoclast differentiation;IL-17 signaling pathway;Cocaine addiction;Amphetamine addiction
ENSG00000163874	11.7821	11.177	11.132	30.748	27.6904	29.3116	1455.8	1.35132	1.38e-44	5.93e-42	Up	ZC3H12A	GO:0042406//extrinsic component of endoplasmic reticulum membrane;GO:0036464//cytoplasmic ribonucleoprotein granule;GO:0005634//nucleus;GO:0005737//cytoplasm;GO:0005856//cytoskeleton;GO:0005783//endoplasmic reticulum;GO:0032991//macromolecular complex;GO:0005791//rough endoplasmic reticulum;GO:0005654//nucleoplasm;GO:0016020//membrane;GO:0000932//P-body;GO:0030867//rough endoplasmic reticulum mem…	GO:0032720//negative regulation of tumor necrosis factor production;GO:0002757//immune response-activating signal transduction;GO:1903936//cellular response to sodium arsenite;GO:1903799//negative regulation of production of miRNAs involved in gene silencing by miRNA;GO:0006915//apoptotic process;GO:0010942//positive regulation of cell death;GO:0045766//positive regulation of angiogenesis;GO:0007…	GO:0003682//chromatin binding;GO:0035925//mRNA 3'-UTR AU-rich region binding;GO:0004518//nuclease activity;GO:0005515//protein binding;GO:0003730//mRNA 3'-UTR binding;GO:0004843//thiol-dependent ubiquitin-specific protease activity;GO:0046872//metal ion binding;GO:0035613//RNA stem-loop binding;GO:0004521//endoribonuclease activity;GO:0043022//ribosome binding;GO:0003677//DNA binding;GO:0016787//…	-
