# Supplementary material for: JMJD1A/NR4A1 Signaling Regulates the Procession of Renal Tubular Epithelial Interstitial Fibrosis Induced by AGEs in HK-2
Source: Front Med (Lausanne). 2022 Feb 3;8:807694. doi: 10.3389/fmed.2021.807694 (PMC8850412; doi:10.3389/fmed.2021.807694)
Supplement: Supplementary file 3 [file Table_3.XLSX]

## Sheet: fig.2
			B-ACTIN	B-ACTIN	B-ACTIN	CTGF	CTGF	CTGF				6.13
		48CTRL	14.35	14.35	14.33	20.42	20.46	20.54	6.07	6.11	6.21	-0.06	-0.02	0.08	1.04247	1.01396	0.946058
		48-100UG/ML	14.13	14.15	14.16	19.79	19.82	19.85	5.66	5.67	5.69	-0.47	-0.46	-0.44	1.38511	1.37554	1.3566
		48-200UG/ML	14.45	14.53	14.38	20.09	20.13	20.15	5.64	5.6	5.77	-0.49	-0.53	-0.36	1.40444	1.44393	1.28343
		48-400UG/ML	14.13	14.16	14.14	20.09	19.92	19.97	5.96	5.76	5.83	-0.17	-0.37	-0.3	1.12506	1.29235	1.23114
			B-ACTIN	B-ACTIN	B-ACTIN	TGF-B1	TGF-B1	TGF-B1				7.55667
		48CTRL	14.35	14.35	14.33	21.83	21.84	22.03	7.48	7.49	7.7	-0.0766667	-0.0666667	0.143333	1.05458	1.04729	0.905425
		48-100UG/ML	14.13	14.15	14.16	21.54	21.55	21.3	7.41	7.4	7.14	-0.146667	-0.156667	-0.416667	1.10701	1.11471	1.33484
		48-200UG/ML	14.45	14.53	14.38	21.61	21.56	21.53	7.16	7.03	7.15	-0.396667	-0.526667	-0.406667	1.31646	1.4406	1.32562
		48-400UG/ML	14.13	14.16	14.14	21.52	21.49	21.43	7.39	7.33	7.29	-0.166667	-0.226667	-0.266667	1.12246	1.17013	1.20303
			B-ACTIN	B-ACTIN	B-ACTIN	CTGF	CTGF	CTGF				6.29667
		72-CTRL	15.59	15.43	15.45	21.7	21.79	21.87	6.11	6.36	6.42	-0.186667	0.0633333	0.123333	1.13813	0.95705	0.918064
		72H-100UG/ML	15.14	15.2	15.05	20.84	20.7	20.67	5.7	5.5	5.62	-0.596667	-0.796667	-0.676667	1.51222	1.73708	1.59844
		72H-200UG/ML	15.18	15.33	15.03	20.6	20.72	20.75	5.42	5.39	5.72	-0.876667	-0.906667	-0.576667	1.83613	1.87471	1.4914
		72H-400UG/ML	14.9	14.96	14.84	20.69	20.58	20.5	5.79	5.62	5.66	-0.506667	-0.676667	-0.636667	1.42076	1.59844	1.55473
			B-ACTIN	B-ACTIN	B-ACTIN	TGF-B1	TGF-B1	TGF-B1				7.17667
		72-CTRL	15.59	15.43	15.45	22.5	22.74	22.76	6.91	7.31	7.31	-0.266667	0.133333	0.133333	1.20303	0.911722	0.911722
		72H-100UG/ML	15.14	15.2	15.05	-	21.69	21.54		6.49	6.49		-0.686667	-0.686667		1.60956	1.60956
		72H-200UG/ML	15.18	15.33	15.03	-	22.16	22.16		6.83	7.13		-0.346667	-0.0466667		1.27162	1.03288
		72H-400UG/ML	14.9	14.96	14.84	-	21.84	21.88		6.88	7.04		-0.296667	-0.136667		1.2283	1.09936

## Sheet: fig.4
					B-actin	B-actin	B-actin	JMJD1A	JMJD1A	JMJD1A				5.45
				ctrl	14.67	14.67	14.66	20.49	19.98	19.88	5.82	5.31	5.22		5.82	5.31	5.22	0.0177013	0.0252076	0.0268302
				AGE-72H	14.61	14.65	14.59	19.55	19.59	19.37	4.94	4.94	4.78		4.94	4.94	4.78	0.0325771	0.0325771	0.0363979
					B-actin	B-actin	B-actin	TGF-b1	TGF-b1	TGF-b1				6.99333
				ctrl	14.67	14.67	14.66	21.71	21.63	21.64	7.04	6.96	6.98		7.04	6.96	6.98	0.00759887	0.00803214	0.00792156
				AGE-72H	14.61	14.65	14.59	21.25	21.29	21.3	6.64	6.64	6.71		6.64	6.64	6.71	0.0100268	0.0100268	0.00955188
					B-actin	B-actin	B-actin	E-cad	E-cad	E-cad				14.24
				ctrl	14.67	14.67	14.66	28.99	28.64	29.09	14.32	13.97	14.43		14.32	13.97	14.43	4.88934e-05	6.23176e-05	4.53041e-05
				AGE-72H	14.61	14.65	14.59	30.19	30.65	29.93	15.58	16	15.34		15.58	16	15.34	2.04152e-05	1.52588e-05	2.41101e-05

## Sheet: fig.5
			B-actin	B-actin	B-actin	VIM	VIM	VIM				0.49
		shctrl-ctrl	16.06	16.24	16.07	16.47	16.83	16.54	0.41	0.59	0.47	-0.08	0.1	-0.02	1.05702	0.933033	1.01396
		sh-JMJD1A-CTRL	15.95	15.98	15.94	16.35	16.27	16.27	0.4	0.29	0.33	-0.09	-0.2	-0.16	1.06437	1.1487	1.11729
												-2.62
		shctrl-AGE	20.46	20.41	20.39	17.81	17.76	17.83	-2.65	-2.65	-2.56	-0.03	-0.03	0.06	1.02101	1.02101	0.959264
		shJMJD1A-AGES	16.32	16.19	16.26	16.32	16.18	16.43	0	-0.01	0.17	2.62	2.61	2.79	0.162668	0.163799	0.144586
			B-actin	B-actin	B-actin	CTGF	CTGF	CTGF				6.62
		shctrl-ctrl	14.89	15.1	14.88	21.53	21.65	21.55	6.64	6.55	6.67	0.02	-0.07	0.05	0.986233	1.04972	0.965936
		sh-JMJD1A-CTRL	15.08	15.04	15.17	21.73	22.08	22.09	6.65	7.04	6.92	0.03	0.42	0.3	0.97942	0.747425	0.812252
												6.79333
		shctrl-AGE	14.91	14.77	14.71	21.56	21.54	21.67	6.65	6.77	6.96	-0.143333	-0.0233333	0.166667	1.10445	1.0163	0.890899
		shJMJD1A-AGES	14.49	14.49	14.53	22.15	22.31	22.26	7.66	7.82	7.73	0.866667	1.02667	0.936667	0.548412	0.490843	0.522439
			B-ACTIN	B-ACTIN	B-ACTIN	JMJD1A	JMJD1A	JMJD1A				4.29333
		shctrl-ctrl	15.56	15.72	15.51	20.06	19.82	19.79	4.5	4.1	4.28	0.206667	-0.193333	-0.0133333	0.866537	1.1434	1.00928
		sh-JMJD1A-CTRL	15.38	15.5	15.29	20.45	20.36	20.29	5.07	4.86	5	0.776667	0.566667	0.706667	0.583714	0.675175	0.612734
												4.40667
		shctrl-AGE	14.89	14.94	14.94	19.37	19.39	19.23	4.48	4.45	4.29	0.0733333	0.0433333	-0.116667	0.950439	0.97041	1.08423
		shJMJD1A-AGES	15.35	15.41	15.48	20.11	20.11	20.04	4.76	4.7	4.56	0.353333	0.293333	0.153333	0.782773	0.816014	0.899171

## Sheet: fig.6
			B-actin	B-actin	B-actin	JMJD1A	JMJD1A	JMJD1A				6.16667
		Vector-CTRL	14.32	14.39	14.29	20.49	20.51	20.5	6.17	6.12	6.21	0.00333333	-0.0466667	0.0433333	0.997692	1.03288	0.97041
		JMJD1A-CTRL	15.01	14.87	14.89	15.55	15.55	15.48	0.54	0.68	0.59	-5.62667	-5.48667	-5.57667	49.4078	44.8385	47.7248
												6.96333
		Vector-AGES	14.39	14.39	14.27	20.52	20.76	22.66	6.13	6.37	8.39	-0.833333	-0.593333	1.42667	1.7818	1.50873	0.371989
		JMJD1A-AGES	14.72	14.74	14.74	15.26	14.98	15.08	0.54	0.24	0.34	-6.42333	-6.72333	-6.62333	85.8254	105.664	98.5875
			B-actin	B-actin	B-actin	CTGF	CTGF	CTGF				6.23667
		Vector-CTRL	14.32	14.39	14.29	20.51	20.59	20.61	6.19	6.2	6.32	-0.0466667	-0.0366667	0.0833333	1.03288	1.02574	0.943874
		JMJD1A-CTRL	15.01	14.87	14.89	20.8	20.81	20.76	5.79	5.94	5.87	-0.446667	-0.296667	-0.366667	1.36289	1.2283	1.28937
												6.66667
		Vector-AGES	14.39	14.39	14.27	21.04	21	21.01	6.65	6.61	6.74	-0.0166667	-0.0566667	0.0733333	1.01162	1.04006	0.950439
		JMJD1A-AGES	14.72	14.74	14.74	21.49	20.81	20.93	6.77	6.07	6.19	0.103333	-0.596667	-0.476667	0.93088	1.51222	1.39152
			B-actin	B-actin	B-actin	VIM	VIM	VIM				0.113333
		Vector-CTRL	14.32	14.39	14.29	14.42	14.41	14.51	0.1	0.02	0.22	-0.0133333	-0.0933333	0.106667	1.00928	1.06683	0.928731
		JMJD1A-CTRL	15.01	14.87	14.89	14.89	14.81	16.66	-0.12	-0.06	1.77	-0.233333	-0.173333	1.65667	1.17555	1.12766	0.317171
												0.0433333
		Vector-AGES	14.39	14.39	14.27	14.3	14.44	14.44	-0.09	0.05	0.17	-0.133333	0.00666667	0.126667	1.09682	0.99539	0.915945
		JMJD1A-AGES	14.72	14.74	14.74	14.43	14.36	14.54	-0.29	-0.38	-0.2	-0.333333	-0.423333	-0.243333	1.25992	1.34102	1.18372
			B-actin	B-actin	B-actin	TGF-B1	TGF-B1	TGF-B1				12.56
		Vector-CTRL	15.09	15.62	14.92	27.45	27.44	28.42	12.36	11.82	13.5	-0.2	-0.74	0.94	1.1487	1.67018	0.521233
		JMJD1A-CTRL	15.62	15.58	15.49	27.14	26.94	26.36	11.52	11.36	10.87	-1.04	-1.2	-1.69	2.05623	2.2974	3.22657
												12.48
		Vector-AGES	15.02	14.98	14.8	27.16	27.26	27.82	12.14	12.28	13.02	-0.34	-0.2	0.54	1.26576	1.1487	0.687771
		JMJD1A-AGES	15.43	15.33	15.22	26.36	26.59	27.67	10.93	11.26	12.45	-1.55	-1.22	-0.03	2.92817	2.32947	1.02101
			B-actin	B-actin	B-actin	a-SMA	a-SMA	a-SMA				12.86
		Vector-CTRL	15.09	15.62	14.92	27.52	27.55	29.14	12.43	11.93	14.22	-0.43	-0.93	1.36	1.34723	1.90528	0.389582
		JMJD1A-CTRL	15.62	15.58	15.49	27.66	28.05	27.25	12.04	12.47	11.76	-0.82	-0.39	-1.1	1.76541	1.31039	2.14355
												12.8433
		Vector-AGES	15.02	14.98	14.8	27.34	27.88	28.11	12.32	12.9	13.31	-0.523333	0.0566667	0.466667	1.43727	0.961483	0.723635
		JMJD1A-AGES	15.43	15.33	15.22	27.38	27.97	27.8	11.95	12.64	12.58	-0.893333	-0.203333	-0.263333	1.85746	1.15136	1.20025

## Sheet: fig.8
				B-ACTIN	B-ACTIN	B-ACTIN	PIK3KR3	PIK3KR3	PIK3KR3				6.98
			CTRL	14.5	14.92	14.29	21.43	21.73	21.49	6.93	6.81	7.2	-0.05	-0.17	0.22	1.03526	1.12506	0.858565
			72H	15.19	14.99	15.35		23.48	23.43	-15.19	8.49	8.08		1.51	1.1		0.351111	0.466516
				B-ACTIN	B-ACTIN	B-ACTIN	NR4A1	NR4A1	NR4A1				12.7067
			CTRL	14.5	14.92	14.29	26.8	27.52	27.51	12.3	12.6	13.22	-0.406667	-0.106667	0.513333	1.32562	1.07674	0.700602
			72H-AGEs	15.19	14.99	15.35	27.11	26.79	26.82	11.92	11.8	11.47	-0.786667	-0.906667	-1.23667	1.72508	1.87471	2.35653
				B-ACTIN	B-ACTIN	B-ACTIN	TNC	TNC	TNC				10.73
			CTRL	14.5	14.92	14.29	25.44	25.3	25.16	10.94	10.38	10.87	0.21	-0.35	0.14	0.864537	1.27456	0.907519
			72H-AGEs	15.19	14.99	15.35	27.29	27.54	27.39	12.1	12.55	12.04	1.37	1.82	1.31	0.386891	0.283221	0.403321
				B-ACTIN	B-ACTIN	B-ACTIN	SEMA7A	SEMA7A	SEMA7A				8.86
			CTRL	14.5	14.92	14.29	23.35	23.41	23.53	8.85	8.49	9.24	-0.01	-0.37	0.38	1.00696	1.29235	0.768438
			72H-AGEs	15.19	14.99	15.35	23.31	23.23	23.31	8.12	8.24	7.96	-0.74	-0.62	-0.9	1.67018	1.53688	1.86607
				B-ACTIN	B-ACTIN	B-ACTIN	CDH1	CDH1	CDH1				11.4
			CTRL	14.5	14.92	14.29	26.07	25.91	25.93	11.57	10.99	11.64	0.17	-0.41	0.24	0.888843	1.32869	0.846745
			72H-AGEs	15.19	14.99	15.35	27.67	27.74	27.55	12.48	12.75	12.2	1.08	1.35	0.8	0.473029	0.392292	0.574349
				B-ACTIN	B-ACTIN	B-ACTIN	F3	F3	F3				6.29667
			CTRL	14.5	14.92	14.29	20.89	20.77	20.94	6.39	5.85	6.65	0.0933333	-0.446667	0.353333	0.937354	1.36289	0.782773
			72H-AGEs	15.19	14.99	15.35	18.46	18.32	18.18	3.27	3.33	2.83	-3.02667	-2.96667	-3.46667	8.14925	7.81728	11.0553
				B-ACTIN	B-ACTIN	B-ACTIN	NR4A1	NR4A1	NR4A1				13.1167
			sh-Ctrl-AGES	16.99	17.68	17.07	30.63	30.14	30.32	13.64	12.46	13.25	0.523333	-0.656667	0.133333	0.695762	1.57644	0.911722
			shJMJD1A-AGES	16.6	16.51	16.6		29.14	29.05		12.63	12.45		-0.486667	-0.666667		1.4012	1.5874
				B-actin	B-actin	B-actin	NR4A1	NR4A1	NR4A1				13.05
			Vector-CTRL	15.32	15.67	15.32	28.42	28.66	28.38	13.1	12.99	13.06	0.05	-0.06	0.01	0.965936	1.04247	0.993092
			JMJD1A-CTRL	15.35	15.14	15.19	28.44	28.48	28.15	13.09	13.34	12.96	0.04	0.29	-0.09	0.972655	0.817902	1.06437
													12.5067
			Vector-AGES	14.99	14.98	14.83	27.72	27.34	27.26	12.73	12.36	12.43	0.223333	-0.146667	-0.0766667	0.856584	1.10701	1.05458
			JMJD1A-AGES	15.6	15.56	15.62		28.51	28.33		12.95	12.71		0.443333	0.203333	1	0.735433	0.868541
