# Supplementary material for: JMJD1A/NR4A1 Signaling Regulates the Procession of Renal Tubular Epithelial Interstitial Fibrosis Induced by AGEs in HK-2
Source: Front Med (Lausanne). 2022 Feb 3;8:807694. doi: 10.3389/fmed.2021.807694 (PMC8850412; doi:10.3389/fmed.2021.807694)
Supplement: Supplementary file 4 [file Table_4.XLSX]

## Sheet: Fig.2
b-actin				bax					bcl-2				BAX/bcl-2
ctrl	25644.3			ctrl	26172.8	23646.3	33151.5		25460.3	21955.3	27166.1		1.07438	1.12563	1.22033	1.07702
12	23264.9			12	24741.4	20486.9	21617.2		25525.6	20884.3	23161.9		0.919028	0.930116	0.933312	0.980971
24	27639.8			24	22431.6	17112.2	21634.7		19082.1	14497.3	28266.6		1.32418	1.32963	0.765381	1.18037
48	26694.5			48	33726.6	25077	25523.1		29068.8	24573.4	27500.4		1.26226	1.11023	0.928101	1.0205
72	19441.2			72	114418	23456.1	30739.7		12633.3	10936.9	19124.6		7.17599	1.69927	1.60734	2.14467
	24536.9				1.06667	0.963701	1.29274		0.992823	0.856146	1.05934
					1.00833	0.834942	0.929178		1.09717	0.897675	0.99557
					0.914195	0.697404	0.782738		0.690386	0.524509	1.02268
					1.37452	1.02201	0.956121		1.08894	0.920543	1.03019
					4.66309	0.955952	1.58116		0.649819	0.562565	0.983713
				VIM					VIM/GAPDH
				ctrl	29076.5	29851.9	33313.9		1.13384	1.16407	1.29908
				12	24190.7	26934.6	28869		1.03979	1.15773	1.24088
				24	27925.6	21607.7	22364.1		1.01034	0.781761	0.809128
				48	29581.1	19314.3	16340.5		1.10814	0.723533	0.612132
				72	30035.8	32778	23364		1.54495	1.68601	1.20178
				E-cad					E-cad/GAPDH
				ctrl	32299.6	31779.8	24909.9		1.25952	1.23925	0.971362
				12	27610.2	25634.8	19176.1		1.18677	1.10186	0.82425
				24	21402.5	18779.6	15546.8		0.774337	0.679442	0.562479
				48	17662.8	14971.8	13926.9		0.661666	0.560856	0.521713
				72	16106.9	13245.1	12312.6		0.828491	0.681289	0.633322

## Sheet: fig.4
GAPDH	ctrl	AGEs		COL1	ctrl	AGEs		COL1/GAPDH
	58013.3	63407.4			46061	63791.9		0.793973	1.00606
	29867.8	26567.6			23968.2	31601.7		0.802475	1.18948
	66150.7	70919.7			23778.5	32684.1		0.796123	1.23022
				e-cad				E-cad/GAPDH
					58078.9	49866.3		0.978351	0.684977
					56757.3	43432.6		0.934888	0.715407
					63565.8	56605.4		1.09571	0.892725
				JMJD1A				JMJD1A/GAPDH
					23926.4	28816.1		0.801077	1.08463
					20562.2	23075.3		0.688439	0.868549
					43551.3	66349.7		1.45813	2.49739
				VIM				VIM/GAPDH
					27501.8	33722.2		0.920782	1.2693
					26755	27086.6		0.89578	1.01953
					26651.5	32554.8		0.892315	1.22536
								TGF-B1/GAPDH
				TGF-B1	44689.5	53605.5		1.58374	1.89971
					57381	61811.9		1.92116	2.32659
					42286	53192.2		1.41577	2.00215

## Sheet: Fig.5
	GAPDH
	shctrl-Ctrl	41095.2
	shJMJD1A-Ctrl	36322.6
	shctrl-AGEs	39766
	shJMJD1A-AGEs	41329.9
	E-cad					E-CAD/GAPDH
	shctrl-Ctrl	28959.1	23148.8	31553.9		0.704684	0.563297	0.767823
	shJMJD1A-Ctrl	26989.7	25107	26557.4		0.743055	0.691223	0.731154
	shctrl-AGEs	21069.8	19956.9	20946		0.529845	0.501858	0.526733
	shJMJD1A-AGEs	35987.3	34639.7	34620		0.870732	0.838125	0.837649
	VIM					VIM/GAPDH
	shctrl-Ctrl	39485.4	35871.1	39865.9		0.960827	0.872876	0.970085
	shJMJD1A-Ctrl	14457.9	8161.15	14778.6		0.39804	0.224685	0.40687
	shctrl-AGEs	39691.3	31510.5	40630.4		0.998122	0.792398	1.02174
	shJMJD1A-AGEs	20270	16000.2	20685.8		0.490444	0.387133	0.500503
	JMJD1A					JMJD1A/GAPDH
	shctrl-Ctrl	37752.4	38242.5	36884.7		0.918657	0.833152	0.897541
	shJMJD1A-Ctrl	28684.8	17898.9	15743.3		0.789722	0.680549	0.433429
	shctrl-AGEs	14374.2	27392.8	25623.8		0.361471	0.342872	0.644365
	shJMJD1A-AGEs	14585.2	22897.2	19918.8		0.352897	0.340467	0.481945
						COL1/GAPDH
	COL1	33098.3	35106.6	33399.8		0.854273	0.805404	0.812742
	shctrl-Ctrl	31481.7	32631.1	32332.4		0.898369	0.866725	0.890145
	shJMJD1A-Ctrl	22546	21013.9	23051.9		0.528439	0.566966	0.579689
	shctrl-AGEs	28841.4	25357.2	28726.1		0.613532	0.697832	0.695044
	shJMJD1A-AGEs

## Sheet: Fig.6
GAPDH
vector -ctrl	38869.1	32662.1
JMJD1A-CTRL	33855.3	21802.6
vector-AGEs	44821.5	30029.2
JMJD1A-AGEs	38053	28149.3
JMJD1A					JMJD1A/GAPDH
	19534.8	31576.3	20029.1		0.50258	0.598088	0.812376	0.966756	0.515296
	14837.8	23590	14467		0.438273	0.680555	0.696789	1.08198	0.427319
	19000.3	27598.1	18014.3		0.42391	0.632726	0.615733	0.91904	0.401912
	32644.9	37707.7	39721.4		0.857879	1.15971	0.990925	1.33956	1.04384
VIM					VIM/GAPDH
	15529.1	10868.6	16832.1		0.399524	0.332757	0.433047
	32324	22291.2	36840.8		0.954769	1.02241	1.08818
	25638	13758.9	26960.2		0.572002	0.458184	0.601501
	38723.6	31295.7	41199		1.01762	1.11178	1.08267
TGF-B					TGF-B1/GAPDH
	37842.8	38461.5	32208.4		0.973595	0.989514	0.828639
	28756.9	31262.4	22375.5		0.849406	0.923413	0.660917
	31138.7	30543.5	22993.9		0.694727	0.681447	0.51301
	36224.6	37586	30386.3		0.951951	0.987728	0.798524

## Sheet: Fig.8
	GAPDH
	vector -ctrl	31548.1
	JMJD1A-CTRL	26406.9
	vector-AGEs	31491.1
	JMJD1A-AGEs	28296.2
	NR4A1					NR4A1/GAPDH
	vector -ctrl	36505.3	35043.2	35060.3		0.990892	1.00023	1.11079	1.11133
	JMJD1A-CTRL	30786.4	25255.7	31546.7		0.835019	0.843529	0.956406	1.19464
	vector-AGEs	40059.8	35496.2	38879.7		1.00009	1.09762	1.12718	1.23462
	JMJD1A-AGEs	27698.3	18913.8	32764.7		0.859605	0.758918	0.668421	1.15792
	GAPDH
	shctrl-Ctrl	34258.5
	shJMJD1A-Ctrl	31601.9
	shctrl-AGEs	43354.9
	shJMJD1A-AGEs	38975.1
	NR4A1						NR4A1/GAPDH
		39055.8	38855.3	41618.3			1.0542	1.14003	1.04879	1.13418	1.21483
		28393.6	27487.6	30311.2			0.766408	0.898476	0.741953	0.869807	0.959158
		19423.8	19010.8	19360.3			0.524292	0.448018	0.513144	0.438492	0.446554
		25324.7	25606	24718.1			0.683573	0.649766	0.691165	0.656983	0.634203
	GAPDH
CTRL	40133
CTRL+DIM	40578.6
AGEs	35402.9
AGEs+DIM	37921.8
	VIM
							VIM/GAPDH
	CTRL	30825.5	36221.9	31081.8	31031.4		0.768084	0.774469	0.902546	0.773213
	CTRL+DIM	27590	36096.7	27875.4	27665.4		0.679915	0.686948	0.889549	0.681774
	AGEs	24800	34122.5	25181	24415.3		0.700507	0.711269	0.963833	0.689642
	AGEs+DIM	30271.5	38458.1	30033.7	30244.4		0.798262	0.791991	1.01414	0.797547
	CTGF						CTGF/GAPDH
	CTRL	29042.7	18379.9	28081.7			0.72366	0.457974	0.699716
	CTRL+DIM	13575.5	10387.2	14431.5			0.334549	0.255977	0.355643
	AGEs	15357.3	8607.01	16485.5			0.433786	0.243116	0.465654
	AGEs+DIM	39710.1	20186.6	40781.9			1.04716	0.532323	1.07542
	COL1						COL1/GAPDH
	CTRL	24393.4	23009.8	24387.1			0.607814	0.573339	0.607657
	CTRL+DIM	11525.2	10801	11562.5			0.284021	0.266175	0.28494
	AGEs	15810.4	14390.8	15772.7			0.446583	0.406487	0.445518
	AGEs+DIM	28975.7	23857.6	29071.3			0.764091	0.629128	0.766613
	NR4A1						NR4A1/GAPDH
	CTRL	34649.3	27138.3	28536.6	34254.7		0.863361	0.67621	0.711051	0.853528
	CTRL+DIM	35280.3	29190.8	33739.6	35421.4		0.869431	0.719364	0.831463	0.872909
	AGEs	28676.3	26384.5	34969.3	28779.8		0.809998	0.745262	0.987753	0.812923
	AGEs+DIM	27755.8	25432.5	34301.8	27312.6		0.731923	0.670657	0.904541	0.720236
	TGF-B1						TGF-B1/GAPDH
	CTRL	31620.8	30535.9	30765.5			0.7879	0.760868	0.766589
	CTRL+DIM	29726.1	27054.6	27080.9			0.732555	0.666721	0.667369
	AGEs	36083	31039.5	31121.5			1.01921	0.876749	0.879065
	AGEs+DIM	34892.4	32248	32152			0.920116	0.850382	0.84785
	E-cad						E-cad/GAPDH
	CTRL	23276.4	22818.9	13698.7			0.579981	0.568581	0.341333
	CTRL+DIM	41829.8	42379.8	28984			1.03083	1.04439	0.714268
	AGEs	19495.2	19401.3	13063.7			0.550665	0.548015	0.369002
	AGEs+DIM	29607	26416.2	14380.4			0.78074	0.696598	0.379213
