# Supplementary material for: JMJD1A/NR4A1 Signaling Regulates the Procession of Renal Tubular Epithelial Interstitial Fibrosis Induced by AGEs in HK-2
Source: Front Med (Lausanne). 2022 Feb 3;8:807694. doi: 10.3389/fmed.2021.807694 (PMC8850412; doi:10.3389/fmed.2021.807694)
Supplement: Supplementary file 5 [file Data_Sheet_1.ZIP]

Archive with 31 entries (30 files):
- Flow cytometry data/
- Flow cytometry data/26-Jun-2021∩╝ê3∩╝î4∩╝ë.wsp
- __MACOSX/Flow cytometry data/._26-Jun-2021∩╝ê3∩╝î4∩╝ë.wsp
- Flow cytometry data/.DS_Store
- __MACOSX/Flow cytometry data/._.DS_Store
- Flow cytometry data/Ctrl-1.FCS
- __MACOSX/Flow cytometry data/._Ctrl-1.FCS
- Flow cytometry data/Ctrl-2.FCS
- __MACOSX/Flow cytometry data/._Ctrl-2.FCS
- Flow cytometry data/Ctrl-3.FCS
- __MACOSX/Flow cytometry data/._Ctrl-3.FCS
- Flow cytometry data/26-Jun-2021∩╝ê1∩╝î2∩╝ë.wsp
- __MACOSX/Flow cytometry data/._26-Jun-2021∩╝ê1∩╝î2∩╝ë.wsp
- Flow cytometry data/flow cytometry data.xls
- __MACOSX/Flow cytometry data/._flow cytometry data.xls
- Flow cytometry data/Ctrl-4.fcs
- __MACOSX/Flow cytometry data/._Ctrl-4.fcs
- Flow cytometry data/Ctrl-5.fcs
- __MACOSX/Flow cytometry data/._Ctrl-5.fcs
- Flow cytometry data/22-Jul-2021.wsp
- __MACOSX/Flow cytometry data/._22-Jul-2021.wsp
- Flow cytometry data/AGEs-1.FCS
- __MACOSX/Flow cytometry data/._AGEs-1.FCS
- Flow cytometry data/AGEs-2.FCS
- __MACOSX/Flow cytometry data/._AGEs-2.FCS
- Flow cytometry data/AGEs-3.FCS
- __MACOSX/Flow cytometry data/._AGEs-3.FCS
- Flow cytometry data/AGEs-4.fcs
- __MACOSX/Flow cytometry data/._AGEs-4.fcs
- Flow cytometry data/AGEs-5.fcs
- __MACOSX/Flow cytometry data/._AGEs-5.fcs
