# Supplementary material for: JMJD1A/NR4A1 Signaling Regulates the Procession of Renal Tubular Epithelial Interstitial Fibrosis Induced by AGEs in HK-2
Source: Front Med (Lausanne). 2022 Feb 3;8:807694. doi: 10.3389/fmed.2021.807694 (PMC8850412; doi:10.3389/fmed.2021.807694)
Supplement: Supplementary file 5 [file Data_Sheet_1.ZIP › Flow cytometry data/26-Jun-2021∩╝ê1∩╝î2∩╝ë.wsp]

<?xml version="1.0" encoding="UTF-8"?>
 <Workspace version="20.0"  modDate="Sat Jun 26 15:46:40 CST 2021"  clientTimestamp="1624693600792"  flowJoVersion="10.4"  drawRowBorders="1"  drawColumnBorders="1"  hideCompNodes="1"  curGroup="All Samples"  groupPaneHeight="-1"  xmlns:xsi="http://www.w3.org/2001/XMLSchema-instance"  xmlns:gating="http://www.isac-net.org/std/Gating-ML/v2.0/gating"  xmlns:transforms="http://www.isac-net.org/std/Gating-ML/v2.0/transformations"  xmlns:data-type="http://www.isac-net.org/std/Gating-ML/v2.0/datatypes"  xsi:schemaLocation="http://www.isac-net.org/std/Gating-ML/v2.0/gating http://www.isac-net.org/std/Gating-ML/v2.0/gating/Gating-ML.v2.0.xsd http://www.isac-net.org/std/Gating-ML/v2.0/transformations http://www.isac-net.org/std/Gating-ML/v2.0/gating/Transformations.v2.0.xsd http://www.isac-net.org/std/Gating-ML/v2.0/datatypes http://www.isac-net.org/std/Gating-ML/v2.0/gating/DataTypes.v2.0.xsd "  nonAutoSaveFileName="file:/Users/misspanda/Desktop/26-Jun-2021（1，2）.wsp" >
   <WindowPosition x="20"  y="23"  width="600"  height="720"  displayed="1"  panelState="" />
   <TextTraits font="SansSerif"  size="11"  name=""  style="plain"  color="#000000"  background="#00ffffff"  just="left" />
   <Columns>
     <TColumn width="305" >
       <Property key="fj.appnode.prop.name" />
     </TColumn>
     <TColumn width="146" >
       <Property key="fj.appnode.prop.statistic" />
     </TColumn>
     <TColumn width="145" >
       <Property key="fj.appnode.prop.ncells" />
     </TColumn>
   </Columns>
   <Matrices>
     <transforms:spilloverMatrix prefix="Comp-"  name="Acquisition-defined"  editable="0"  color="#c0c0c0"  version="FlowJo-10.4"  status="FINALIZED"  transforms:id="b65cfca7-a005-4409-9f0a-a93fef385eb8"  suffix="" >
       <data-type:parameters>
         <data-type:parameter data-type:name="7-AAD-A" />
         <data-type:parameter data-type:name="APC-A" />
         <data-type:parameter data-type:name="FITC-A" />
         <data-type:parameter data-type:name="PI-A" />
       </data-type:parameters>
       <transforms:spillover data-type:parameter="7-AAD-A" >
         <transforms:coefficient data-type:parameter="7-AAD-A"  transforms:value="1" />
         <transforms:coefficient data-type:parameter="APC-A"  transforms:value="0" />
         <transforms:coefficient data-type:parameter="FITC-A"  transforms:value="0" />
         <transforms:coefficient data-type:parameter="PI-A"  transforms:value="0" />
       </transforms:spillover>
       <transforms:spillover data-type:parameter="APC-A" >
         <transforms:coefficient data-type:parameter="7-AAD-A"  transforms:value="0.6000000238" />
         <transforms:coefficient data-type:parameter="APC-A"  transforms:value="1" />
         <transforms:coefficient data-type:parameter="FITC-A"  transforms:value="0" />
         <transforms:coefficient data-type:parameter="PI-A"  transforms:value="0" />
       </transforms:spillover>
       <transforms:spillover data-type:parameter="FITC-A" >
         <transforms:coefficient data-type:parameter="7-AAD-A"  transforms:value="0" />
         <transforms:coefficient data-type:parameter="APC-A"  transforms:value="0" />
         <transforms:coefficient data-type:parameter="FITC-A"  transforms:value="1" />
         <transforms:coefficient data-type:parameter="PI-A"  transforms:value="0" />
       </transforms:spillover>
       <transforms:spillover data-type:parameter="PI-A" >
         <transforms:coefficient data-type:parameter="7-AAD-A"  transforms:value="0" />
         <transforms:coefficient data-type:parameter="APC-A"  transforms:value="0" />
         <transforms:coefficient data-type:parameter="FITC-A"  transforms:value="0" />
         <transforms:coefficient data-type:parameter="PI-A"  transforms:value="1" />
       </transforms:spillover>
     </transforms:spilloverMatrix>
   </Matrices>
   <Cytometers>
     <Cytometer name="DIVA"  cyt="LSRFortessa"  useFCS3="1"  extraNegs="0"  widthBasis="-100"  linMin="0"  logMin="3"  linMax="262144"  logMax="262144"  linearRescale="1"  logRescale="1"  linFromKW="1"  logFromKW="1"  useGain="0"  useTransform="1"  transformType="BIEX"  manufacturer=""  serialnumber=""  homepage="workspaces-and-samples/flowjo-and-your-cytometer/ws-cytometer-bd/"  icon="bd.PNG" >
       <LinParams>
         <Param>time</Param>
       </LinParams>
       <LogParams/>
       <FilterParams/>
       <TransformStore>
         <MatrixID matrixId="b65cfca7-a005-4409-9f0a-a93fef385eb8" >
           <Transforms>
             <transforms:biex transforms:length="256"  transforms:maxRange="262144"  transforms:neg="0"  transforms:width="-100"  transforms:pos="4.418539922" >
               <data-type:parameter data-type:name="7-AAD-A" />
             </transforms:biex>
             <transforms:biex transforms:length="256"  transforms:maxRange="262144"  transforms:neg="0"  transforms:width="-100"  transforms:pos="4.418539922" >
               <data-type:parameter data-type:name="APC-A" />
             </transforms:biex>
             <transforms:biex transforms:length="256"  transforms:maxRange="26214.4"  transforms:neg="0"  transforms:width="-10"  transforms:pos="3.418539922" >
               <data-type:parameter data-type:name="PI-A" />
             </transforms:biex>
             <transforms:biex transforms:length="256"  transforms:maxRange="8289.7211494718"  transforms:neg="0"  transforms:width="-10"  transforms:pos="2.918539922" >
               <data-type:parameter data-type:name="FITC-A" />
             </transforms:biex>
             <transforms:linear transforms:minRange="0"  transforms:maxRange="262144"  gain="1" >
               <data-type:parameter data-type:name="FSC-A" />
             </transforms:linear>
             <transforms:linear transforms:minRange="0"  transforms:maxRange="262144"  gain="1" >
               <data-type:parameter data-type:name="SSC-A" />
             </transforms:linear>
           </Transforms>
         </MatrixID>
       </TransformStore>
     </Cytometer>
   </Cytometers>
   <Groups>
     <GroupNode name="All Samples"  annotation=""  owningGroup="All Samples"  expanded="1"  sortPriority="10"  count="-1" >
       <Graph smoothing="0"  backColor="#ffffff"  foreColor="#000000"  type="Pseudocolor"  fast="1" >
         <Axis dimension="x"  name=""  label=""  auto="auto" />
         <Axis dimension="y"  name=""  label=""  auto="auto" />
         <GraphSettings level="5%"  smoothingHighResolution="1"  contourHighResolution="1"  histogramSmoothingCount="0"  graphResolution="256"  showOutliers="0"  drawLargeDots="0"  dotsToDraw="8000"  tint="le.chartfill.tinted.40"  lineWeight="le.lineweight.normal"  lineStyle="le.linestyle.solid" />
         <GraphEnvironment showGrid="0"  showAxes="tnlTNL"  showGates="1"  showFreqOnPlots="1"  showGateNameOnPlots="1"  showMedians="0"  showUncomped="0"  addEventParam="0"  lastYAxisName="" >
           <TextTraits font="SansSerif"  size="11"  name="Labels"  style="plain"  color="#000000"  background="#00ffffff"  just="left" />
           <TextTraits font="SansSerif"  size="11"  name="LayoutGates"  style="plain"  color="#000000"  background="#00ffffff"  just="left" />
           <TextTraits font="SansSerif"  size="9"  name="Numbers"  style="plain"  color="#000000"  background="#00ffffff"  just="left" />
           <TextTraits font="SansSerif"  size="9"  name="Legend"  style="plain"  color="#000000"  background="#00ffffff"  just="left" />
         </GraphEnvironment>
       </Graph>
       <Subpopulations>
         <Population name="Lymphocytes"  annotation=""  owningGroup="All Samples"  expanded="1"  sortPriority="10"  count="10321" >
           <Graph smoothing="0"  backColor="#ffffff"  foreColor="#000000"  heatMapStatParameter="Comp-7-AAD-A"  type="Pseudocolor"  fast="1" >
             <Axis dimension="x"  name="Comp-FITC-A"  label=""  auto="auto" />
             <Axis dimension="y"  name="Comp-PI-A"  label=""  auto="auto" />
             <GraphSettings level="5%"  smoothingHighResolution="1"  contourHighResolution="1"  histogramSmoothingCount="0"  graphResolution="256"  showOutliers="0"  drawLargeDots="0"  dotsToDraw="8000"  tint="le.chartfill.tinted.40"  lineWeight="le.lineweight.normal"  lineStyle="le.linestyle.solid" />
             <GraphEnvironment showGrid="0"  showAxes="tnlTNL"  showGates="1"  showFreqOnPlots="1"  showGateNameOnPlots="1"  showMedians="0"  showUncomped="0"  addEventParam="0"  lastYAxisName="" >
               <TextTraits font="SansSerif"  size="11"  name="Labels"  style="plain"  color="#000000"  background="#00ffffff"  just="left" />
               <TextTraits font="SansSerif"  size="11"  name="LayoutGates"  style="plain"  color="#000000"  background="#00ffffff"  just="left" />
               <TextTraits font="SansSerif"  size="9"  name="Numbers"  style="plain"  color="#000000"  background="#00ffffff"  just="left" />
               <TextTraits font="SansSerif"  size="9"  name="Legend"  style="plain"  color="#000000"  background="#00ffffff"  just="left" />
               <WindowPosition x="452"  y="53"  width="390"  height="622"  displayed="1"  panelState="---" />
             </GraphEnvironment>
           </Graph>
           <Gate gating:id="ID914797708" >
             <gating:PolygonGate eventsInside="1"  annoOffsetX="0"  annoOffsetY="0"  tint="#000000"  isTinted="0"  lineWeight="Normal"  userDefined="1"  quadId="-1"  gateResolution="256" >
               <gating:dimension>
                 <data-type:fcs-dimension data-type:name="FSC-A" />
               </gating:dimension>
               <gating:dimension>
                 <data-type:fcs-dimension data-type:name="SSC-A" />
               </gating:dimension>
               <gating:vertex>
                 <gating:coordinate data-type:value="4128.2519685039" />
                 <gating:coordinate data-type:value="31775.0303030303" />
               </gating:vertex>
               <gating:vertex>
                 <gating:coordinate data-type:value="11352.6929133858" />
                 <gating:coordinate data-type:value="191643.1515151515" />
               </gating:vertex>
               <gating:vertex>
                 <gating:coordinate data-type:value="44378.7086614173" />
                 <gating:coordinate data-type:value="257179.1515151515" />
               </gating:vertex>
               <gating:vertex>
                 <gating:coordinate data-type:value="171322.4566929134" />
                 <gating:coordinate data-type:value="255193.2121212121" />
               </gating:vertex>
               <gating:vertex>
                 <gating:coordinate data-type:value="252855.4330708661" />
                 <gating:coordinate data-type:value="244270.5454545454" />
               </gating:vertex>
               <gating:vertex>
                 <gating:coordinate data-type:value="244598.9291338583" />
                 <gating:coordinate data-type:value="135043.8787878788" />
               </gating:vertex>
               <gating:vertex>
                 <gating:coordinate data-type:value="156873.5748031496" />
                 <gating:coordinate data-type:value="60571.1515151515" />
               </gating:vertex>
               <gating:vertex>
                 <gating:coordinate data-type:value="65019.968503937" />
                 <gating:coordinate data-type:value="8936.7272727273" />
               </gating:vertex>
             </gating:PolygonGate>
           </Gate>
           <Subpopulations>
             <Population name="Q1: Comp-FITC-A- , Comp-PI-A+"  annotation=""  owningGroup="All Samples"  expanded="1"  sortPriority="10"  count="175" >
               <Graph smoothing="0"  backColor="#ffffff"  foreColor="#000000"  heatMapStatParameter="Comp-7-AAD-A"  type="Pseudocolor"  fast="1" >
                 <Axis dimension="x"  name="Comp-FITC-A"  label=""  auto="auto" />
                 <Axis dimension="y"  name="Comp-PI-A"  label=""  auto="auto" />
                 <GraphSettings level="5%"  smoothingHighResolution="1"  contourHighResolution="1"  histogramSmoothingCount="0"  graphResolution="256"  showOutliers="0"  drawLargeDots="0"  dotsToDraw="8000"  tint="le.chartfill.tinted.40"  lineWeight="le.lineweight.normal"  lineStyle="le.linestyle.solid" />
                 <GraphEnvironment showGrid="0"  showAxes="tnlTNL"  showGates="1"  showFreqOnPlots="1"  showGateNameOnPlots="1"  showMedians="0"  showUncomped="0"  addEventParam="0"  lastYAxisName="" >
                   <TextTraits font="SansSerif"  size="11"  name="Labels"  style="plain"  color="#000000"  background="#00ffffff"  just="left" />
                   <TextTraits font="SansSerif"  size="11"  name="LayoutGates"  style="plain"  color="#000000"  background="#00ffffff"  just="left" />
                   <TextTraits font="SansSerif"  size="9"  name="Numbers"  style="plain"  color="#000000"  background="#00ffffff"  just="left" />
                   <TextTraits font="SansSerif"  size="9"  name="Legend"  style="plain"  color="#000000"  background="#00ffffff"  just="left" />
                   <WindowPosition x="452"  y="53"  width="390"  height="622"  displayed="1"  panelState="---" />
                 </GraphEnvironment>
               </Graph>
               <Gate gating:id="ID964704225"  gating:parent_id="ID914797708" >
                 <gating:RectangleGate eventsInside="1"  annoOffsetX="0"  annoOffsetY="0"  tint="#000000"  isTinted="0"  lineWeight="Normal"  userDefined="1"  percentX="0"  percentY="0" >
                   <gating:dimension gating:max="598.7996164545225" >
                     <data-type:fcs-dimension data-type:name="Comp-FITC-A" />
                   </gating:dimension>
                   <gating:dimension gating:min="6753.15002713621" >
                     <data-type:fcs-dimension data-type:name="Comp-PI-A" />
                   </gating:dimension>
                 </gating:RectangleGate>
               </Gate>
             </Population>
             <Population name="Q2: Comp-FITC-A+ , Comp-PI-A+"  annotation=""  owningGroup="All Samples"  expanded="1"  sortPriority="10"  count="1401" >
               <Graph smoothing="0"  backColor="#ffffff"  foreColor="#000000"  heatMapStatParameter="Comp-7-AAD-A"  type="Pseudocolor"  fast="1" >
                 <Axis dimension="x"  name="Comp-FITC-A"  label=""  auto="auto" />
                 <Axis dimension="y"  name="Comp-PI-A"  label=""  auto="auto" />
                 <GraphSettings level="5%"  smoothingHighResolution="1"  contourHighResolution="1"  histogramSmoothingCount="0"  graphResolution="256"  showOutliers="0"  drawLargeDots="0"  dotsToDraw="8000"  tint="le.chartfill.tinted.40"  lineWeight="le.lineweight.normal"  lineStyle="le.linestyle.solid" />
                 <GraphEnvironment showGrid="0"  showAxes="tnlTNL"  showGates="1"  showFreqOnPlots="1"  showGateNameOnPlots="1"  showMedians="0"  showUncomped="0"  addEventParam="0"  lastYAxisName="" >
                   <TextTraits font="SansSerif"  size="11"  name="Labels"  style="plain"  color="#000000"  background="#00ffffff"  just="left" />
                   <TextTraits font="SansSerif"  size="11"  name="LayoutGates"  style="plain"  color="#000000"  background="#00ffffff"  just="left" />
                   <TextTraits font="SansSerif"  size="9"  name="Numbers"  style="plain"  color="#000000"  background="#00ffffff"  just="left" />
                   <TextTraits font="SansSerif"  size="9"  name="Legend"  style="plain"  color="#000000"  background="#00ffffff"  just="left" />
                   <WindowPosition x="452"  y="53"  width="390"  height="622"  displayed="1"  panelState="---" />
                 </GraphEnvironment>
               </Graph>
               <Gate gating:id="ID1483679537"  gating:parent_id="ID914797708" >
                 <gating:RectangleGate eventsInside="1"  annoOffsetX="0"  annoOffsetY="0"  tint="#000000"  isTinted="0"  lineWeight="Normal"  userDefined="1"  percentX="0"  percentY="0" >
                   <gating:dimension gating:min="598.7996164545225" >
                     <data-type:fcs-dimension data-type:name="Comp-FITC-A" />
                   </gating:dimension>
                   <gating:dimension gating:min="6753.15002713621" >
                     <data-type:fcs-dimension data-type:name="Comp-PI-A" />
                   </gating:dimension>
                 </gating:RectangleGate>
               </Gate>
             </Population>
             <Population name="Q3: Comp-FITC-A+ , Comp-PI-A-"  annotation=""  owningGroup="All Samples"  expanded="1"  sortPriority="10"  count="1128" >
               <Graph smoothing="0"  backColor="#ffffff"  foreColor="#000000"  heatMapStatParameter="Comp-7-AAD-A"  type="Pseudocolor"  fast="1" >
                 <Axis dimension="x"  name="Comp-FITC-A"  label=""  auto="auto" />
                 <Axis dimension="y"  name="Comp-PI-A"  label=""  auto="auto" />
                 <GraphSettings level="5%"  smoothingHighResolution="1"  contourHighResolution="1"  histogramSmoothingCount="0"  graphResolution="256"  showOutliers="0"  drawLargeDots="0"  dotsToDraw="8000"  tint="le.chartfill.tinted.40"  lineWeight="le.lineweight.normal"  lineStyle="le.linestyle.solid" />
                 <GraphEnvironment showGrid="0"  showAxes="tnlTNL"  showGates="1"  showFreqOnPlots="1"  showGateNameOnPlots="1"  showMedians="0"  showUncomped="0"  addEventParam="0"  lastYAxisName="" >
                   <TextTraits font="SansSerif"  size="11"  name="Labels"  style="plain"  color="#000000"  background="#00ffffff"  just="left" />
                   <TextTraits font="SansSerif"  size="11"  name="LayoutGates"  style="plain"  color="#000000"  background="#00ffffff"  just="left" />
                   <TextTraits font="SansSerif"  size="9"  name="Numbers"  style="plain"  color="#000000"  background="#00ffffff"  just="left" />
                   <TextTraits font="SansSerif"  size="9"  name="Legend"  style="plain"  color="#000000"  background="#00ffffff"  just="left" />
                   <WindowPosition x="452"  y="53"  width="390"  height="622"  displayed="1"  panelState="---" />
                 </GraphEnvironment>
               </Graph>
               <Gate gating:id="ID973110769"  gating:parent_id="ID914797708" >
                 <gating:RectangleGate eventsInside="1"  annoOffsetX="0"  annoOffsetY="0"  tint="#000000"  isTinted="0"  lineWeight="Normal"  userDefined="1"  percentX="0"  percentY="0" >
                   <gating:dimension gating:min="598.7996164545225" >
                     <data-type:fcs-dimension data-type:name="Comp-FITC-A" />
                   </gating:dimension>
                   <gating:dimension gating:max="6753.15002713621" >
                     <data-type:fcs-dimension data-type:name="Comp-PI-A" />
                   </gating:dimension>
                 </gating:RectangleGate>
               </Gate>
             </Population>
             <Population name="Q4: Comp-FITC-A- , Comp-PI-A-"  annotation=""  owningGroup="All Samples"  expanded="1"  sortPriority="10"  count="7617" >
               <Graph smoothing="0"  backColor="#ffffff"  foreColor="#000000"  heatMapStatParameter="Comp-7-AAD-A"  type="Pseudocolor"  fast="1" >
                 <Axis dimension="x"  name="Comp-FITC-A"  label=""  auto="auto" />
                 <Axis dimension="y"  name="Comp-PI-A"  label=""  auto="auto" />
                 <GraphSettings level="5%"  smoothingHighResolution="1"  contourHighResolution="1"  histogramSmoothingCount="0"  graphResolution="256"  showOutliers="0"  drawLargeDots="0"  dotsToDraw="8000"  tint="le.chartfill.tinted.40"  lineWeight="le.lineweight.normal"  lineStyle="le.linestyle.solid" />
                 <GraphEnvironment showGrid="0"  showAxes="tnlTNL"  showGates="1"  showFreqOnPlots="1"  showGateNameOnPlots="1"  showMedians="0"  showUncomped="0"  addEventParam="0"  lastYAxisName="" >
                   <TextTraits font="SansSerif"  size="11"  name="Labels"  style="plain"  color="#000000"  background="#00ffffff"  just="left" />
                   <TextTraits font="SansSerif"  size="11"  name="LayoutGates"  style="plain"  color="#000000"  background="#00ffffff"  just="left" />
                   <TextTraits font="SansSerif"  size="9"  name="Numbers"  style="plain"  color="#000000"  background="#00ffffff"  just="left" />
                   <TextTraits font="SansSerif"  size="9"  name="Legend"  style="plain"  color="#000000"  background="#00ffffff"  just="left" />
                   <WindowPosition x="452"  y="53"  width="390"  height="622"  displayed="1"  panelState="---" />
                 </GraphEnvironment>
               </Graph>
               <Gate gating:id="ID966892777"  gating:parent_id="ID914797708" >
                 <gating:RectangleGate eventsInside="1"  annoOffsetX="0"  annoOffsetY="0"  tint="#000000"  isTinted="0"  lineWeight="Normal"  userDefined="1"  percentX="0"  percentY="0" >
                   <gating:dimension gating:max="598.7996164545225" >
                     <data-type:fcs-dimension data-type:name="Comp-FITC-A" />
                   </gating:dimension>
                   <gating:dimension gating:max="6753.15002713621" >
                     <data-type:fcs-dimension data-type:name="Comp-PI-A" />
                   </gating:dimension>
                 </gating:RectangleGate>
               </Gate>
             </Population>
           </Subpopulations>
         </Population>
       </Subpopulations>
       <Group name="All Samples"  live="1"  role="ws.group.dlog.test"  key=""  synchronized="0"  foreground="#000000"  fontStyle="bold" >
         <Criteria/>
         <SampleRefs>
           <SampleRef sampleID="1" />
           <SampleRef sampleID="2" />
         </SampleRefs>
         <Keywords/>
       </Group>
     </GroupNode>
     <GroupNode name="Compensation"  annotation=""  owningGroup="Compensation"  expanded="1"  sortPriority="10"  count="-1" >
       <Graph smoothing="0"  backColor="#ffffff"  foreColor="#000000"  type="Pseudocolor"  fast="1" >
         <Axis dimension="x"  name=""  label=""  auto="auto" />
         <Axis dimension="y"  name=""  label=""  auto="auto" />
         <GraphSettings level="5%"  smoothingHighResolution="1"  contourHighResolution="1"  histogramSmoothingCount="0"  graphResolution="256"  showOutliers="0"  drawLargeDots="0"  dotsToDraw="8000"  tint="le.chartfill.tinted.40"  lineWeight="le.lineweight.normal"  lineStyle="le.linestyle.solid" />
         <GraphEnvironment showGrid="0"  showAxes="tnlTNL"  showGates="1"  showFreqOnPlots="1"  showGateNameOnPlots="1"  showMedians="0"  showUncomped="0"  addEventParam="0"  lastYAxisName="" >
           <TextTraits font="SansSerif"  size="11"  name="Labels"  style="plain"  color="#000000"  background="#00ffffff"  just="left" />
           <TextTraits font="SansSerif"  size="11"  name="LayoutGates"  style="plain"  color="#000000"  background="#00ffffff"  just="left" />
           <TextTraits font="SansSerif"  size="9"  name="Numbers"  style="plain"  color="#000000"  background="#00ffffff"  just="left" />
           <TextTraits font="SansSerif"  size="9"  name="Legend"  style="plain"  color="#000000"  background="#00ffffff"  just="left" />
         </GraphEnvironment>
       </Graph>
       <Group name="Compensation"  live="1"  role="ws.group.dlog.compensation"  key=""  synchronized="0"  foreground="#bc1900"  fontStyle="bold" >
         <Criteria>
           <Criterion connector="And"  keyword="$FIL"  function="Contains"  value="comp" />
           <Criterion connector="Or"  keyword="$FIL"  function="Contains"  value="unstained" />
         </Criteria>
         <Keywords/>
       </Group>
     </GroupNode>
   </Groups>
   <SampleList>
     <Sample>
       <DataSet uri="file:/Users/misspanda/Desktop/流式分析/wangshaoting625/HUANGTAO-HONG/ZHAOMIN/Specimen_007_Tube_001_001.fcs"  sampleID="1" />
       <transforms:spilloverMatrix prefix="Comp-"  name="Acquisition-defined"  editable="0"  color="#c0c0c0"  version="FlowJo-10.4"  status="FINALIZED"  transforms:id="b65cfca7-a005-4409-9f0a-a93fef385eb8"  suffix="" >
         <data-type:parameters>
           <data-type:parameter data-type:name="7-AAD-A" />
           <data-type:parameter data-type:name="APC-A" />
           <data-type:parameter data-type:name="FITC-A" />
           <data-type:parameter data-type:name="PI-A" />
         </data-type:parameters>
         <transforms:spillover data-type:parameter="7-AAD-A" >
           <transforms:coefficient data-type:parameter="7-AAD-A"  transforms:value="1" />
           <transforms:coefficient data-type:parameter="APC-A"  transforms:value="0" />
           <transforms:coefficient data-type:parameter="FITC-A"  transforms:value="0" />
           <transforms:coefficient data-type:parameter="PI-A"  transforms:value="0" />
         </transforms:spillover>
         <transforms:spillover data-type:parameter="APC-A" >
           <transforms:coefficient data-type:parameter="7-AAD-A"  transforms:value="0.6000000238" />
           <transforms:coefficient data-type:parameter="APC-A"  transforms:value="1" />
           <transforms:coefficient data-type:parameter="FITC-A"  transforms:value="0" />
           <transforms:coefficient data-type:parameter="PI-A"  transforms:value="0" />
         </transforms:spillover>
         <transforms:spillover data-type:parameter="FITC-A" >
           <transforms:coefficient data-type:parameter="7-AAD-A"  transforms:value="0" />
           <transforms:coefficient data-type:parameter="APC-A"  transforms:value="0" />
           <transforms:coefficient data-type:parameter="FITC-A"  transforms:value="1" />
           <transforms:coefficient data-type:parameter="PI-A"  transforms:value="0" />
         </transforms:spillover>
         <transforms:spillover data-type:parameter="PI-A" >
           <transforms:coefficient data-type:parameter="7-AAD-A"  transforms:value="0" />
           <transforms:coefficient data-type:parameter="APC-A"  transforms:value="0" />
           <transforms:coefficient data-type:parameter="FITC-A"  transforms:value="0" />
           <transforms:coefficient data-type:parameter="PI-A"  transforms:value="1" />
         </transforms:spillover>
       </transforms:spilloverMatrix>
       <Transformations>
         <transforms:linear transforms:minRange="0"  transforms:maxRange="262144"  gain="1" >
           <data-type:parameter data-type:name="FSC-A" />
         </transforms:linear>
         <transforms:linear transforms:minRange="0"  transforms:maxRange="262144"  gain="1" >
           <data-type:parameter data-type:name="SSC-A" />
         </transforms:linear>
         <transforms:biex transforms:length="256"  transforms:maxRange="262144"  transforms:neg="0"  transforms:width="-100"  transforms:pos="4.418539922" >
           <data-type:parameter data-type:name="7-AAD-A" />
         </transforms:biex>
         <transforms:biex transforms:length="256"  transforms:maxRange="262144"  transforms:neg="0"  transforms:width="-100"  transforms:pos="4.418539922" >
           <data-type:parameter data-type:name="APC-A" />
         </transforms:biex>
         <transforms:biex transforms:length="256"  transforms:maxRange="8289.7211494718"  transforms:neg="0"  transforms:width="-10"  transforms:pos="2.918539922" >
           <data-type:parameter data-type:name="FITC-A" />
         </transforms:biex>
         <transforms:biex transforms:length="256"  transforms:maxRange="26214.4"  transforms:neg="0"  transforms:width="-10"  transforms:pos="3.418539922" >
           <data-type:parameter data-type:name="PI-A" />
         </transforms:biex>
         <transforms:linear transforms:minRange="0.6936482458"  transforms:maxRange="15"  gain="0.0114652603" >
           <data-type:parameter data-type:name="Time" />
         </transforms:linear>
         <transforms:biex transforms:length="256"  transforms:maxRange="262144"  transforms:neg="0"  transforms:width="-100"  transforms:pos="4.418539922" >
           <data-type:parameter data-type:name="Comp-7-AAD-A" />
         </transforms:biex>
         <transforms:biex transforms:length="256"  transforms:maxRange="262144"  transforms:neg="0"  transforms:width="-100"  transforms:pos="4.418539922" >
           <data-type:parameter data-type:name="Comp-APC-A" />
         </transforms:biex>
         <transforms:biex transforms:length="256"  transforms:maxRange="8289.7211494718"  transforms:neg="0"  transforms:width="-10"  transforms:pos="2.918539922" >
           <data-type:parameter data-type:name="Comp-FITC-A" />
         </transforms:biex>
         <transforms:biex transforms:length="256"  transforms:maxRange="26214.4"  transforms:neg="0"  transforms:width="-10"  transforms:pos="3.418539922" >
           <data-type:parameter data-type:name="Comp-PI-A" />
         </transforms:biex>
       </Transformations>
       <Keywords>
         <Keyword name="CST REGULATORY STATUS"  value="RUO Performance Check" />
         <Keyword name="CST PERFORMANCE EXPIRED"  value="2017-05-11T11:41:10+08:00" />
         <Keyword name="CST BEADS EXPIRED"  value="True" />
         <Keyword name="CST BASELINE DATE"  value="2017-03-30T15:58:03+08:00" />
         <Keyword name="CST SETUP DATE"  value="2017-05-10T11:41:10+08:00" />
         <Keyword name="CYTOMETER CONFIG CREATE DATE"  value="2016-09-08T08:26:45+08:00" />
         <Keyword name="CYTOMETER CONFIG NAME"  value="Copy of BD test 2-Blue 3-Red 6-Violet 5-YellGrn (647794L6)" />
         <Keyword name="CST BEADS LOT ID"  value="61179" />
         <Keyword name="CST SETUP STATUS"  value="SUCCESS" />
         <Keyword name="P7MS"  value="0" />
         <Keyword name="P7BS"  value="0" />
         <Keyword name="$P7G"  value="0.01" />
         <Keyword name="$P7E"  value="0,0" />
         <Keyword name="$P7B"  value="32" />
         <Keyword name="$P7R"  value="262144" />
         <Keyword name="$P7N"  value="Time" />
         <Keyword name="P6MS"  value="0" />
         <Keyword name="P6BS"  value="39" />
         <Keyword name="P6DISPLAY"  value="LOG" />
         <Keyword name="$P6G"  value="1.0" />
         <Keyword name="$P6V"  value="410" />
         <Keyword name="$P6E"  value="0,0" />
         <Keyword name="$P6B"  value="32" />
         <Keyword name="$P6R"  value="262144" />
         <Keyword name="$P6N"  value="PI-A" />
         <Keyword name="P5MS"  value="0" />
         <Keyword name="P5BS"  value="44" />
         <Keyword name="P5DISPLAY"  value="LOG" />
         <Keyword name="$P5G"  value="1.0" />
         <Keyword name="$P5V"  value="290" />
         <Keyword name="$P5E"  value="0,0" />
         <Keyword name="$P5B"  value="32" />
         <Keyword name="$P5R"  value="262144" />
         <Keyword name="$P5N"  value="FITC-A" />
         <Keyword name="P4MS"  value="0" />
         <Keyword name="P4BS"  value="47" />
         <Keyword name="P4DISPLAY"  value="LOG" />
         <Keyword name="$P4G"  value="1.0" />
         <Keyword name="$P4V"  value="400" />
         <Keyword name="$P4E"  value="0,0" />
         <Keyword name="$P4B"  value="32" />
         <Keyword name="$P4R"  value="262144" />
         <Keyword name="$P4N"  value="APC-A" />
         <Keyword name="P3MS"  value="0" />
         <Keyword name="P3BS"  value="39" />
         <Keyword name="P3DISPLAY"  value="LOG" />
         <Keyword name="$P3G"  value="1.0" />
         <Keyword name="$P3V"  value="421" />
         <Keyword name="$P3E"  value="0,0" />
         <Keyword name="$P3B"  value="32" />
         <Keyword name="$P3R"  value="262144" />
         <Keyword name="$P3N"  value="7-AAD-A" />
         <Keyword name="P2MS"  value="0" />
         <Keyword name="P2BS"  value="0" />
         <Keyword name="P2DISPLAY"  value="LIN" />
         <Keyword name="$P2G"  value="1.0" />
         <Keyword name="$P2V"  value="240" />
         <Keyword name="$P2E"  value="0,0" />
         <Keyword name="$P2B"  value="32" />
         <Keyword name="$P2R"  value="262144" />
         <Keyword name="$P2N"  value="SSC-A" />
         <Keyword name="P1MS"  value="0" />
         <Keyword name="P1BS"  value="0" />
         <Keyword name="P1DISPLAY"  value="LIN" />
         <Keyword name="$P1G"  value="1.0" />
         <Keyword name="$P1V"  value="440" />
         <Keyword name="$P1E"  value="0,0" />
         <Keyword name="$P1B"  value="32" />
         <Keyword name="$P1R"  value="262144" />
         <Keyword name="$P1N"  value="FSC-A" />
         <Keyword name="THRESHOLD"  value="FSC,5000" />
         <Keyword name="APPLY COMPENSATION"  value="TRUE" />
         <Keyword name="SPILL"  value="4,7-AAD-A,APC-A,FITC-A,PI-A,1,0,0,0,0.6,1,0,0,0,0,1,0,0,0,0,1" />
         <Keyword name="$TIMESTEP"  value="0.01" />
         <Keyword name="LASER4ASF"  value="0.78" />
         <Keyword name="LASER4DELAY"  value="155.00" />
         <Keyword name="LASER4NAME"  value="YellGrn" />
         <Keyword name="LASER3ASF"  value="0.88" />
         <Keyword name="LASER3DELAY"  value="33.00" />
         <Keyword name="LASER3NAME"  value="Violet" />
         <Keyword name="LASER2ASF"  value="0.67" />
         <Keyword name="LASER2DELAY"  value="111.00" />
         <Keyword name="LASER2NAME"  value="Red" />
         <Keyword name="LASER1ASF"  value="0.81" />
         <Keyword name="LASER1DELAY"  value="0.00" />
         <Keyword name="LASER1NAME"  value="Blue" />
         <Keyword name="$INST"  value=" " />
         <Keyword name="AUTOBS"  value="TRUE" />
         <Keyword name="FSC ASF"  value="0.69" />
         <Keyword name="$OP"  value="Administrator" />
         <Keyword name="EXPORT TIME"  value="25-JUN-2021-11:08:59" />
         <Keyword name="EXPORT USER NAME"  value="Administrator" />
         <Keyword name="WINDOW EXTENSION"  value="10.00" />
         <Keyword name="CYTNUM"  value="H647794L6055" />
         <Keyword name="SETTINGS"  value="Cytometer" />
         <Keyword name="$CYT"  value="LSRFortessa" />
         <Keyword name="$ETIM"  value="11:05:34" />
         <Keyword name="$BTIM"  value="11:05:19" />
         <Keyword name="$DATE"  value="25-JUN-2021" />
         <Keyword name="GUID"  value="7848a630-7c4b-472e-8f03-74890bd69e9b" />
         <Keyword name="EXPERIMENT NAME"  value="ZHAOMIN" />
         <Keyword name="$SRC"  value="Specimen_007" />
         <Keyword name="TUBE NAME"  value="Tube_001" />
         <Keyword name="CREATOR"  value="BD FACSDiva Software Version 8.0.1" />
         <Keyword name="$NEXTDATA"  value="0" />
         <Keyword name="$DATATYPE"  value="F" />
         <Keyword name="$BYTEORD"  value="4,3,2,1" />
         <Keyword name="$MODE"  value="L" />
         <Keyword name="$PAR"  value="7" />
         <Keyword name="$TOT"  value="11259              " />
         <Keyword name="$SYS"  value="Windows 7 6.1" />
         <Keyword name="$FIL"  value="Specimen_007_Tube_001_001.fcs" />
         <Keyword name="$ENDDATA"  value="317437             " />
         <Keyword name="$BEGINDATA"  value="2186" />
         <Keyword name="$ENDSTEXT"  value="0" />
         <Keyword name="$BEGINSTEXT"  value="0" />
         <Keyword name="$ENDANALYSIS"  value="0" />
         <Keyword name="$BEGINANALYSIS"  value="0" />
         <Keyword name="FJ_FCS_VERSION"  value="3" />
         <Keyword name="$P1S"  value="" />
         <Keyword name="$P2S"  value="" />
         <Keyword name="$P3S"  value="" />
         <Keyword name="$P4S"  value="" />
         <Keyword name="$P5S"  value="" />
         <Keyword name="$P6S"  value="" />
         <Keyword name="$P7S"  value="" />
         <Keyword name="$P8N"  value="Comp-7-AAD-A" />
         <Keyword name="$P8S"  value="" />
         <Keyword name="$P8R"  value="262144" />
         <Keyword name="$P9N"  value="Comp-APC-A" />
         <Keyword name="$P9S"  value="" />
         <Keyword name="$P9R"  value="262144" />
         <Keyword name="$P10N"  value="Comp-FITC-A" />
         <Keyword name="$P10S"  value="" />
         <Keyword name="$P10R"  value="262144" />
         <Keyword name="$P11N"  value="Comp-PI-A" />
         <Keyword name="$P11S"  value="" />
         <Keyword name="$P11R"  value="262144" />
       </Keywords>
       <SampleNode name="Specimen_007_Tube_001_001.fcs"  annotation=""  owningGroup=""  expanded="1"  sortPriority="10"  count="11259"  sampleID="1" >
         <Graph smoothing="0"  backColor="#ffffff"  foreColor="#000000"  heatMapStatParameter="Comp-7-AAD-A"  type="Histogram"  fast="1" >
           <Axis dimension="x"  name="Comp-PI-A"  label=""  auto="auto" />
           <Axis dimension="y"  name=""  label=""  auto="auto" />
           <GraphSettings level="5%"  smoothingHighResolution="1"  contourHighResolution="1"  histogramSmoothingCount="0"  graphResolution="256"  showOutliers="0"  drawLargeDots="0"  dotsToDraw="8000"  tint="le.chartfill.tinted.40"  lineWeight="le.lineweight.normal"  lineStyle="le.linestyle.solid" />
           <GraphEnvironment showGrid="0"  showAxes="H"  showGates="1"  showFreqOnPlots="1"  showGateNameOnPlots="1"  showMedians="0"  showUncomped="0"  addEventParam="0"  lastYAxisName="" >
             <TextTraits font="SansSerif"  size="11"  name="Labels"  style="plain"  color="#000000"  background="#00ffffff"  just="left" />
             <TextTraits font="SansSerif"  size="11"  name="LayoutGates"  style="plain"  color="#000000"  background="#00ffffff"  just="left" />
             <TextTraits font="SansSerif"  size="9"  name="Numbers"  style="plain"  color="#000000"  background="#00ffffff"  just="left" />
             <TextTraits font="SansSerif"  size="9"  name="Legend"  style="plain"  color="#000000"  background="#00ffffff"  just="left" />
             <WindowPosition x="0"  y="23"  width="657"  height="703"  displayed="0"  panelState="++" />
           </GraphEnvironment>
         </Graph>
         <Subpopulations>
           <Population name="Lymphocytes"  annotation=""  owningGroup="All Samples"  expanded="1"  sortPriority="10"  count="10321" >
             <Graph smoothing="0"  backColor="#ffffff"  foreColor="#000000"  heatMapStatParameter="Comp-7-AAD-A"  type="Pseudocolor"  fast="1" >
               <Axis dimension="x"  name="Comp-FITC-A"  label=""  auto="auto" />
               <Axis dimension="y"  name="Comp-PI-A"  label=""  auto="auto" />
               <GraphSettings level="5%"  smoothingHighResolution="1"  contourHighResolution="1"  histogramSmoothingCount="0"  graphResolution="256"  showOutliers="0"  drawLargeDots="0"  dotsToDraw="8000"  tint="le.chartfill.tinted.40"  lineWeight="le.lineweight.normal"  lineStyle="le.linestyle.solid" />
               <GraphEnvironment showGrid="0"  showAxes="tnlTNL"  showGates="1"  showFreqOnPlots="1"  showGateNameOnPlots="1"  showMedians="0"  showUncomped="0"  addEventParam="0"  lastYAxisName="" >
                 <TextTraits font="SansSerif"  size="11"  name="Labels"  style="plain"  color="#000000"  background="#00ffffff"  just="left" />
                 <TextTraits font="SansSerif"  size="11"  name="LayoutGates"  style="plain"  color="#000000"  background="#00ffffff"  just="left" />
                 <TextTraits font="SansSerif"  size="9"  name="Numbers"  style="plain"  color="#000000"  background="#00ffffff"  just="left" />
                 <TextTraits font="SansSerif"  size="9"  name="Legend"  style="plain"  color="#000000"  background="#00ffffff"  just="left" />
                 <WindowPosition x="1016"  y="23"  width="390"  height="622"  displayed="1"  panelState="---" />
               </GraphEnvironment>
               <WindowPosition x="1016"  y="23"  width="390"  height="622" />
             </Graph>
             <Gate gating:id="ID1606976486" >
               <gating:PolygonGate eventsInside="1"  annoOffsetX="0"  annoOffsetY="0"  tint="#000000"  isTinted="0"  lineWeight="Normal"  userDefined="1"  quadId="-1"  gateResolution="256" >
                 <gating:dimension>
                   <data-type:fcs-dimension data-type:name="FSC-A" />
                 </gating:dimension>
                 <gating:dimension>
                   <data-type:fcs-dimension data-type:name="SSC-A" />
                 </gating:dimension>
                 <gating:vertex>
                   <gating:coordinate data-type:value="4128.2519685039" />
                   <gating:coordinate data-type:value="31775.0303030303" />
                 </gating:vertex>
                 <gating:vertex>
                   <gating:coordinate data-type:value="11352.6929133858" />
                   <gating:coordinate data-type:value="191643.1515151515" />
                 </gating:vertex>
                 <gating:vertex>
                   <gating:coordinate data-type:value="44378.7086614173" />
                   <gating:coordinate data-type:value="257179.1515151515" />
                 </gating:vertex>
                 <gating:vertex>
                   <gating:coordinate data-type:value="171322.4566929134" />
                   <gating:coordinate data-type:value="255193.2121212121" />
                 </gating:vertex>
                 <gating:vertex>
                   <gating:coordinate data-type:value="252855.4330708661" />
                   <gating:coordinate data-type:value="244270.5454545454" />
                 </gating:vertex>
                 <gating:vertex>
                   <gating:coordinate data-type:value="244598.9291338583" />
                   <gating:coordinate data-type:value="135043.8787878788" />
                 </gating:vertex>
                 <gating:vertex>
                   <gating:coordinate data-type:value="156873.5748031496" />
                   <gating:coordinate data-type:value="60571.1515151515" />
                 </gating:vertex>
                 <gating:vertex>
                   <gating:coordinate data-type:value="65019.968503937" />
                   <gating:coordinate data-type:value="8936.7272727273" />
                 </gating:vertex>
               </gating:PolygonGate>
             </Gate>
             <Subpopulations>
               <Population name="Q1: Comp-FITC-A- , Comp-PI-A+"  annotation=""  owningGroup="All Samples"  expanded="1"  sortPriority="10"  count="175" >
                 <Graph smoothing="0"  backColor="#ffffff"  foreColor="#000000"  heatMapStatParameter="Comp-7-AAD-A"  type="Pseudocolor"  fast="1" >
                   <Axis dimension="x"  name="Comp-FITC-A"  label=""  auto="auto" />
                   <Axis dimension="y"  name="Comp-PI-A"  label=""  auto="auto" />
                   <GraphSettings level="5%"  smoothingHighResolution="1"  contourHighResolution="1"  histogramSmoothingCount="0"  graphResolution="256"  showOutliers="0"  drawLargeDots="0"  dotsToDraw="8000"  tint="le.chartfill.tinted.40"  lineWeight="le.lineweight.normal"  lineStyle="le.linestyle.solid" />
                   <GraphEnvironment showGrid="0"  showAxes="tnlTNL"  showGates="1"  showFreqOnPlots="1"  showGateNameOnPlots="1"  showMedians="0"  showUncomped="0"  addEventParam="0"  lastYAxisName="" >
                     <TextTraits font="SansSerif"  size="11"  name="Labels"  style="plain"  color="#000000"  background="#00ffffff"  just="left" />
                     <TextTraits font="SansSerif"  size="11"  name="LayoutGates"  style="plain"  color="#000000"  background="#00ffffff"  just="left" />
                     <TextTraits font="SansSerif"  size="9"  name="Numbers"  style="plain"  color="#000000"  background="#00ffffff"  just="left" />
                     <TextTraits font="SansSerif"  size="9"  name="Legend"  style="plain"  color="#000000"  background="#00ffffff"  just="left" />
                     <WindowPosition x="452"  y="53"  width="390"  height="622"  displayed="1"  panelState="---" />
                   </GraphEnvironment>
                 </Graph>
                 <Gate gating:id="ID1388779588"  gating:parent_id="ID1606976486" >
                   <gating:RectangleGate eventsInside="1"  annoOffsetX="0"  annoOffsetY="0"  tint="#000000"  isTinted="0"  lineWeight="Normal"  userDefined="1"  percentX="0"  percentY="0" >
                     <gating:dimension gating:max="598.7996164545225" >
                       <data-type:fcs-dimension data-type:name="Comp-FITC-A" />
                     </gating:dimension>
                     <gating:dimension gating:min="6753.15002713621" >
                       <data-type:fcs-dimension data-type:name="Comp-PI-A" />
                     </gating:dimension>
                   </gating:RectangleGate>
                 </Gate>
               </Population>
               <Population name="Q2: Comp-FITC-A+ , Comp-PI-A+"  annotation=""  owningGroup="All Samples"  expanded="1"  sortPriority="10"  count="1401" >
                 <Graph smoothing="0"  backColor="#ffffff"  foreColor="#000000"  heatMapStatParameter="Comp-7-AAD-A"  type="Pseudocolor"  fast="1" >
                   <Axis dimension="x"  name="Comp-FITC-A"  label=""  auto="auto" />
                   <Axis dimension="y"  name="Comp-PI-A"  label=""  auto="auto" />
                   <GraphSettings level="5%"  smoothingHighResolution="1"  contourHighResolution="1"  histogramSmoothingCount="0"  graphResolution="256"  showOutliers="0"  drawLargeDots="0"  dotsToDraw="8000"  tint="le.chartfill.tinted.40"  lineWeight="le.lineweight.normal"  lineStyle="le.linestyle.solid" />
                   <GraphEnvironment showGrid="0"  showAxes="tnlTNL"  showGates="1"  showFreqOnPlots="1"  showGateNameOnPlots="1"  showMedians="0"  showUncomped="0"  addEventParam="0"  lastYAxisName="" >
                     <TextTraits font="SansSerif"  size="11"  name="Labels"  style="plain"  color="#000000"  background="#00ffffff"  just="left" />
                     <TextTraits font="SansSerif"  size="11"  name="LayoutGates"  style="plain"  color="#000000"  background="#00ffffff"  just="left" />
                     <TextTraits font="SansSerif"  size="9"  name="Numbers"  style="plain"  color="#000000"  background="#00ffffff"  just="left" />
                     <TextTraits font="SansSerif"  size="9"  name="Legend"  style="plain"  color="#000000"  background="#00ffffff"  just="left" />
                     <WindowPosition x="452"  y="53"  width="390"  height="622"  displayed="1"  panelState="---" />
                   </GraphEnvironment>
                 </Graph>
                 <Gate gating:id="ID487522000"  gating:parent_id="ID1606976486" >
                   <gating:RectangleGate eventsInside="1"  annoOffsetX="0"  annoOffsetY="0"  tint="#000000"  isTinted="0"  lineWeight="Normal"  userDefined="1"  percentX="0"  percentY="0" >
                     <gating:dimension gating:min="598.7996164545225" >
                       <data-type:fcs-dimension data-type:name="Comp-FITC-A" />
                     </gating:dimension>
                     <gating:dimension gating:min="6753.15002713621" >
                       <data-type:fcs-dimension data-type:name="Comp-PI-A" />
                     </gating:dimension>
                   </gating:RectangleGate>
                 </Gate>
               </Population>
               <Population name="Q3: Comp-FITC-A+ , Comp-PI-A-"  annotation=""  owningGroup="All Samples"  expanded="1"  sortPriority="10"  count="1128" >
                 <Graph smoothing="0"  backColor="#ffffff"  foreColor="#000000"  heatMapStatParameter="Comp-7-AAD-A"  type="Pseudocolor"  fast="1" >
                   <Axis dimension="x"  name="Comp-FITC-A"  label=""  auto="auto" />
                   <Axis dimension="y"  name="Comp-PI-A"  label=""  auto="auto" />
                   <GraphSettings level="5%"  smoothingHighResolution="1"  contourHighResolution="1"  histogramSmoothingCount="0"  graphResolution="256"  showOutliers="0"  drawLargeDots="0"  dotsToDraw="8000"  tint="le.chartfill.tinted.40"  lineWeight="le.lineweight.normal"  lineStyle="le.linestyle.solid" />
                   <GraphEnvironment showGrid="0"  showAxes="tnlTNL"  showGates="1"  showFreqOnPlots="1"  showGateNameOnPlots="1"  showMedians="0"  showUncomped="0"  addEventParam="0"  lastYAxisName="" >
                     <TextTraits font="SansSerif"  size="11"  name="Labels"  style="plain"  color="#000000"  background="#00ffffff"  just="left" />
                     <TextTraits font="SansSerif"  size="11"  name="LayoutGates"  style="plain"  color="#000000"  background="#00ffffff"  just="left" />
                     <TextTraits font="SansSerif"  size="9"  name="Numbers"  style="plain"  color="#000000"  background="#00ffffff"  just="left" />
                     <TextTraits font="SansSerif"  size="9"  name="Legend"  style="plain"  color="#000000"  background="#00ffffff"  just="left" />
                     <WindowPosition x="452"  y="53"  width="390"  height="622"  displayed="1"  panelState="---" />
                   </GraphEnvironment>
                 </Graph>
                 <Gate gating:id="ID696459698"  gating:parent_id="ID1606976486" >
                   <gating:RectangleGate eventsInside="1"  annoOffsetX="0"  annoOffsetY="0"  tint="#000000"  isTinted="0"  lineWeight="Normal"  userDefined="1"  percentX="0"  percentY="0" >
                     <gating:dimension gating:min="598.7996164545225" >
                       <data-type:fcs-dimension data-type:name="Comp-FITC-A" />
                     </gating:dimension>
                     <gating:dimension gating:max="6753.15002713621" >
                       <data-type:fcs-dimension data-type:name="Comp-PI-A" />
                     </gating:dimension>
                   </gating:RectangleGate>
                 </Gate>
               </Population>
               <Population name="Q4: Comp-FITC-A- , Comp-PI-A-"  annotation=""  owningGroup="All Samples"  expanded="1"  sortPriority="10"  count="7617" >
                 <Graph smoothing="0"  backColor="#ffffff"  foreColor="#000000"  heatMapStatParameter="Comp-7-AAD-A"  type="Pseudocolor"  fast="1" >
                   <Axis dimension="x"  name="Comp-FITC-A"  label=""  auto="auto" />
                   <Axis dimension="y"  name="Comp-PI-A"  label=""  auto="auto" />
                   <GraphSettings level="5%"  smoothingHighResolution="1"  contourHighResolution="1"  histogramSmoothingCount="0"  graphResolution="256"  showOutliers="0"  drawLargeDots="0"  dotsToDraw="8000"  tint="le.chartfill.tinted.40"  lineWeight="le.lineweight.normal"  lineStyle="le.linestyle.solid" />
                   <GraphEnvironment showGrid="0"  showAxes="tnlTNL"  showGates="1"  showFreqOnPlots="1"  showGateNameOnPlots="1"  showMedians="0"  showUncomped="0"  addEventParam="0"  lastYAxisName="" >
                     <TextTraits font="SansSerif"  size="11"  name="Labels"  style="plain"  color="#000000"  background="#00ffffff"  just="left" />
                     <TextTraits font="SansSerif"  size="11"  name="LayoutGates"  style="plain"  color="#000000"  background="#00ffffff"  just="left" />
                     <TextTraits font="SansSerif"  size="9"  name="Numbers"  style="plain"  color="#000000"  background="#00ffffff"  just="left" />
                     <TextTraits font="SansSerif"  size="9"  name="Legend"  style="plain"  color="#000000"  background="#00ffffff"  just="left" />
                     <WindowPosition x="452"  y="53"  width="390"  height="622"  displayed="1"  panelState="---" />
                   </GraphEnvironment>
                 </Graph>
                 <Gate gating:id="ID2058488741"  gating:parent_id="ID1606976486" >
                   <gating:RectangleGate eventsInside="1"  annoOffsetX="0"  annoOffsetY="0"  tint="#000000"  isTinted="0"  lineWeight="Normal"  userDefined="1"  percentX="0"  percentY="0" >
                     <gating:dimension gating:max="598.7996164545225" >
                       <data-type:fcs-dimension data-type:name="Comp-FITC-A" />
                     </gating:dimension>
                     <gating:dimension gating:max="6753.15002713621" >
                       <data-type:fcs-dimension data-type:name="Comp-PI-A" />
                     </gating:dimension>
                   </gating:RectangleGate>
                 </Gate>
               </Population>
             </Subpopulations>
           </Population>
         </Subpopulations>
       </SampleNode>
     </Sample>
     <Sample>
       <DataSet uri="file:/Users/misspanda/Desktop/流式分析/wangshaoting625/HUANGTAO-HONG/ZHAOMIN/Specimen_007_Tube_002_002.fcs"  sampleID="2" />
       <transforms:spilloverMatrix prefix="Comp-"  name="Acquisition-defined"  editable="0"  color="#c0c0c0"  version="FlowJo-10.4"  status="FINALIZED"  transforms:id="b65cfca7-a005-4409-9f0a-a93fef385eb8"  suffix="" >
         <data-type:parameters>
           <data-type:parameter data-type:name="7-AAD-A" />
           <data-type:parameter data-type:name="APC-A" />
           <data-type:parameter data-type:name="FITC-A" />
           <data-type:parameter data-type:name="PI-A" />
         </data-type:parameters>
         <transforms:spillover data-type:parameter="7-AAD-A" >
           <transforms:coefficient data-type:parameter="7-AAD-A"  transforms:value="1" />
           <transforms:coefficient data-type:parameter="APC-A"  transforms:value="0" />
           <transforms:coefficient data-type:parameter="FITC-A"  transforms:value="0" />
           <transforms:coefficient data-type:parameter="PI-A"  transforms:value="0" />
         </transforms:spillover>
         <transforms:spillover data-type:parameter="APC-A" >
           <transforms:coefficient data-type:parameter="7-AAD-A"  transforms:value="0.6000000238" />
           <transforms:coefficient data-type:parameter="APC-A"  transforms:value="1" />
           <transforms:coefficient data-type:parameter="FITC-A"  transforms:value="0" />
           <transforms:coefficient data-type:parameter="PI-A"  transforms:value="0" />
         </transforms:spillover>
         <transforms:spillover data-type:parameter="FITC-A" >
           <transforms:coefficient data-type:parameter="7-AAD-A"  transforms:value="0" />
           <transforms:coefficient data-type:parameter="APC-A"  transforms:value="0" />
           <transforms:coefficient data-type:parameter="FITC-A"  transforms:value="1" />
           <transforms:coefficient data-type:parameter="PI-A"  transforms:value="0" />
         </transforms:spillover>
         <transforms:spillover data-type:parameter="PI-A" >
           <transforms:coefficient data-type:parameter="7-AAD-A"  transforms:value="0" />
           <transforms:coefficient data-type:parameter="APC-A"  transforms:value="0" />
           <transforms:coefficient data-type:parameter="FITC-A"  transforms:value="0" />
           <transforms:coefficient data-type:parameter="PI-A"  transforms:value="1" />
         </transforms:spillover>
       </transforms:spilloverMatrix>
       <Transformations>
         <transforms:linear transforms:minRange="0"  transforms:maxRange="262144"  gain="1" >
           <data-type:parameter data-type:name="FSC-A" />
         </transforms:linear>
         <transforms:linear transforms:minRange="0"  transforms:maxRange="262144"  gain="1" >
           <data-type:parameter data-type:name="SSC-A" />
         </transforms:linear>
         <transforms:biex transforms:length="256"  transforms:maxRange="262144"  transforms:neg="0"  transforms:width="-100"  transforms:pos="4.418539922" >
           <data-type:parameter data-type:name="7-AAD-A" />
         </transforms:biex>
         <transforms:biex transforms:length="256"  transforms:maxRange="262144"  transforms:neg="0"  transforms:width="-100"  transforms:pos="4.418539922" >
           <data-type:parameter data-type:name="APC-A" />
         </transforms:biex>
         <transforms:biex transforms:length="256"  transforms:maxRange="8289.7211494718"  transforms:neg="0"  transforms:width="-10"  transforms:pos="2.918539922" >
           <data-type:parameter data-type:name="FITC-A" />
         </transforms:biex>
         <transforms:biex transforms:length="256"  transforms:maxRange="26214.4"  transforms:neg="0"  transforms:width="-10"  transforms:pos="3.418539922" >
           <data-type:parameter data-type:name="PI-A" />
         </transforms:biex>
         <transforms:linear transforms:minRange="0.6204696274"  transforms:maxRange="13"  gain="0.0110600647" >
           <data-type:parameter data-type:name="Time" />
         </transforms:linear>
         <transforms:biex transforms:length="256"  transforms:maxRange="262144"  transforms:neg="0"  transforms:width="-100"  transforms:pos="4.418539922" >
           <data-type:parameter data-type:name="Comp-7-AAD-A" />
         </transforms:biex>
         <transforms:biex transforms:length="256"  transforms:maxRange="262144"  transforms:neg="0"  transforms:width="-100"  transforms:pos="4.418539922" >
           <data-type:parameter data-type:name="Comp-APC-A" />
         </transforms:biex>
         <transforms:biex transforms:length="256"  transforms:maxRange="8289.7211494718"  transforms:neg="0"  transforms:width="-10"  transforms:pos="2.918539922" >
           <data-type:parameter data-type:name="Comp-FITC-A" />
         </transforms:biex>
         <transforms:biex transforms:length="256"  transforms:maxRange="26214.4"  transforms:neg="0"  transforms:width="-10"  transforms:pos="3.418539922" >
           <data-type:parameter data-type:name="Comp-PI-A" />
         </transforms:biex>
       </Transformations>
       <Keywords>
         <Keyword name="CST REGULATORY STATUS"  value="RUO Performance Check" />
         <Keyword name="CST PERFORMANCE EXPIRED"  value="2017-05-11T11:41:10+08:00" />
         <Keyword name="CST BEADS EXPIRED"  value="True" />
         <Keyword name="CST BASELINE DATE"  value="2017-03-30T15:58:03+08:00" />
         <Keyword name="CST SETUP DATE"  value="2017-05-10T11:41:10+08:00" />
         <Keyword name="CYTOMETER CONFIG CREATE DATE"  value="2016-09-08T08:26:45+08:00" />
         <Keyword name="CYTOMETER CONFIG NAME"  value="Copy of BD test 2-Blue 3-Red 6-Violet 5-YellGrn (647794L6)" />
         <Keyword name="CST BEADS LOT ID"  value="61179" />
         <Keyword name="CST SETUP STATUS"  value="SUCCESS" />
         <Keyword name="P7MS"  value="0" />
         <Keyword name="P7BS"  value="0" />
         <Keyword name="$P7G"  value="0.01" />
         <Keyword name="$P7E"  value="0,0" />
         <Keyword name="$P7B"  value="32" />
         <Keyword name="$P7R"  value="262144" />
         <Keyword name="$P7N"  value="Time" />
         <Keyword name="P6MS"  value="0" />
         <Keyword name="P6BS"  value="39" />
         <Keyword name="P6DISPLAY"  value="LOG" />
         <Keyword name="$P6G"  value="1.0" />
         <Keyword name="$P6V"  value="410" />
         <Keyword name="$P6E"  value="0,0" />
         <Keyword name="$P6B"  value="32" />
         <Keyword name="$P6R"  value="262144" />
         <Keyword name="$P6N"  value="PI-A" />
         <Keyword name="P5MS"  value="0" />
         <Keyword name="P5BS"  value="46" />
         <Keyword name="P5DISPLAY"  value="LOG" />
         <Keyword name="$P5G"  value="1.0" />
         <Keyword name="$P5V"  value="290" />
         <Keyword name="$P5E"  value="0,0" />
         <Keyword name="$P5B"  value="32" />
         <Keyword name="$P5R"  value="262144" />
         <Keyword name="$P5N"  value="FITC-A" />
         <Keyword name="P4MS"  value="0" />
         <Keyword name="P4BS"  value="44" />
         <Keyword name="P4DISPLAY"  value="LOG" />
         <Keyword name="$P4G"  value="1.0" />
         <Keyword name="$P4V"  value="400" />
         <Keyword name="$P4E"  value="0,0" />
         <Keyword name="$P4B"  value="32" />
         <Keyword name="$P4R"  value="262144" />
         <Keyword name="$P4N"  value="APC-A" />
         <Keyword name="P3MS"  value="0" />
         <Keyword name="P3BS"  value="53" />
         <Keyword name="P3DISPLAY"  value="LOG" />
         <Keyword name="$P3G"  value="1.0" />
         <Keyword name="$P3V"  value="421" />
         <Keyword name="$P3E"  value="0,0" />
         <Keyword name="$P3B"  value="32" />
         <Keyword name="$P3R"  value="262144" />
         <Keyword name="$P3N"  value="7-AAD-A" />
         <Keyword name="P2MS"  value="0" />
         <Keyword name="P2BS"  value="0" />
         <Keyword name="P2DISPLAY"  value="LIN" />
         <Keyword name="$P2G"  value="1.0" />
         <Keyword name="$P2V"  value="240" />
         <Keyword name="$P2E"  value="0,0" />
         <Keyword name="$P2B"  value="32" />
         <Keyword name="$P2R"  value="262144" />
         <Keyword name="$P2N"  value="SSC-A" />
         <Keyword name="P1MS"  value="0" />
         <Keyword name="P1BS"  value="0" />
         <Keyword name="P1DISPLAY"  value="LIN" />
         <Keyword name="$P1G"  value="1.0" />
         <Keyword name="$P1V"  value="440" />
         <Keyword name="$P1E"  value="0,0" />
         <Keyword name="$P1B"  value="32" />
         <Keyword name="$P1R"  value="262144" />
         <Keyword name="$P1N"  value="FSC-A" />
         <Keyword name="THRESHOLD"  value="FSC,5000" />
         <Keyword name="APPLY COMPENSATION"  value="TRUE" />
         <Keyword name="SPILL"  value="4,7-AAD-A,APC-A,FITC-A,PI-A,1,0,0,0,0.6,1,0,0,0,0,1,0,0,0,0,1" />
         <Keyword name="$TIMESTEP"  value="0.01" />
         <Keyword name="LASER4ASF"  value="0.78" />
         <Keyword name="LASER4DELAY"  value="155.00" />
         <Keyword name="LASER4NAME"  value="YellGrn" />
         <Keyword name="LASER3ASF"  value="0.88" />
         <Keyword name="LASER3DELAY"  value="33.00" />
         <Keyword name="LASER3NAME"  value="Violet" />
         <Keyword name="LASER2ASF"  value="0.67" />
         <Keyword name="LASER2DELAY"  value="111.00" />
         <Keyword name="LASER2NAME"  value="Red" />
         <Keyword name="LASER1ASF"  value="0.81" />
         <Keyword name="LASER1DELAY"  value="0.00" />
         <Keyword name="LASER1NAME"  value="Blue" />
         <Keyword name="$INST"  value=" " />
         <Keyword name="AUTOBS"  value="TRUE" />
         <Keyword name="FSC ASF"  value="0.69" />
         <Keyword name="$OP"  value="Administrator" />
         <Keyword name="EXPORT TIME"  value="25-JUN-2021-11:08:59" />
         <Keyword name="EXPORT USER NAME"  value="Administrator" />
         <Keyword name="WINDOW EXTENSION"  value="10.00" />
         <Keyword name="CYTNUM"  value="H647794L6055" />
         <Keyword name="SETTINGS"  value="Cytometer" />
         <Keyword name="$CYT"  value="LSRFortessa" />
         <Keyword name="$ETIM"  value="11:06:01" />
         <Keyword name="$BTIM"  value="11:05:48" />
         <Keyword name="$DATE"  value="25-JUN-2021" />
         <Keyword name="GUID"  value="09c7d597-d418-478c-b6a1-985307128606" />
         <Keyword name="EXPERIMENT NAME"  value="ZHAOMIN" />
         <Keyword name="$SRC"  value="Specimen_007" />
         <Keyword name="TUBE NAME"  value="Tube_002" />
         <Keyword name="CREATOR"  value="BD FACSDiva Software Version 8.0.1" />
         <Keyword name="$NEXTDATA"  value="0" />
         <Keyword name="$DATATYPE"  value="F" />
         <Keyword name="$BYTEORD"  value="4,3,2,1" />
         <Keyword name="$MODE"  value="L" />
         <Keyword name="$PAR"  value="7" />
         <Keyword name="$TOT"  value="11139              " />
         <Keyword name="$SYS"  value="Windows 7 6.1" />
         <Keyword name="$FIL"  value="Specimen_007_Tube_002_002.fcs" />
         <Keyword name="$ENDDATA"  value="314077             " />
         <Keyword name="$BEGINDATA"  value="2186" />
         <Keyword name="$ENDSTEXT"  value="0" />
         <Keyword name="$BEGINSTEXT"  value="0" />
         <Keyword name="$ENDANALYSIS"  value="0" />
         <Keyword name="$BEGINANALYSIS"  value="0" />
         <Keyword name="FJ_FCS_VERSION"  value="3" />
         <Keyword name="$P1S"  value="" />
         <Keyword name="$P2S"  value="" />
         <Keyword name="$P3S"  value="" />
         <Keyword name="$P4S"  value="" />
         <Keyword name="$P5S"  value="" />
         <Keyword name="$P6S"  value="" />
         <Keyword name="$P7S"  value="" />
         <Keyword name="$P8N"  value="Comp-7-AAD-A" />
         <Keyword name="$P8S"  value="" />
         <Keyword name="$P8R"  value="262144" />
         <Keyword name="$P9N"  value="Comp-APC-A" />
         <Keyword name="$P9S"  value="" />
         <Keyword name="$P9R"  value="262144" />
         <Keyword name="$P10N"  value="Comp-FITC-A" />
         <Keyword name="$P10S"  value="" />
         <Keyword name="$P10R"  value="262144" />
         <Keyword name="$P11N"  value="Comp-PI-A" />
         <Keyword name="$P11S"  value="" />
         <Keyword name="$P11R"  value="262144" />
       </Keywords>
       <SampleNode name="Specimen_007_Tube_002_002.fcs"  annotation=""  owningGroup=""  expanded="1"  sortPriority="10"  count="11139"  sampleID="2" >
         <Graph smoothing="0"  backColor="#ffffff"  foreColor="#000000"  heatMapStatParameter="Comp-7-AAD-A"  type="Pseudocolor"  fast="1" >
           <Axis dimension="x"  name="FSC-A"  label=""  auto="auto" />
           <Axis dimension="y"  name="SSC-A"  label=""  auto="auto" />
           <GraphSettings level="5%"  smoothingHighResolution="1"  contourHighResolution="1"  histogramSmoothingCount="0"  graphResolution="256"  showOutliers="0"  drawLargeDots="0"  dotsToDraw="8000"  tint="le.chartfill.tinted.40"  lineWeight="le.lineweight.normal"  lineStyle="le.linestyle.solid" />
           <GraphEnvironment showGrid="0"  showAxes="tnlTNL"  showGates="1"  showFreqOnPlots="1"  showGateNameOnPlots="1"  showMedians="0"  showUncomped="0"  addEventParam="0"  lastYAxisName="" >
             <TextTraits font="SansSerif"  size="11"  name="Labels"  style="plain"  color="#000000"  background="#00ffffff"  just="left" />
             <TextTraits font="SansSerif"  size="11"  name="LayoutGates"  style="plain"  color="#000000"  background="#00ffffff"  just="left" />
             <TextTraits font="SansSerif"  size="9"  name="Numbers"  style="plain"  color="#000000"  background="#00ffffff"  just="left" />
             <TextTraits font="SansSerif"  size="9"  name="Legend"  style="plain"  color="#000000"  background="#00ffffff"  just="left" />
             <WindowPosition x="620"  y="23"  width="390"  height="622"  displayed="1"  panelState="---" />
           </GraphEnvironment>
         </Graph>
         <Subpopulations>
           <Population name="Lymphocytes"  annotation=""  owningGroup="All Samples"  expanded="1"  sortPriority="10"  count="10304" >
             <Graph smoothing="0"  backColor="#ffffff"  foreColor="#000000"  heatMapStatParameter="Comp-7-AAD-A"  type="Pseudocolor"  fast="1" >
               <Axis dimension="x"  name="Comp-FITC-A"  label=""  auto="auto" />
               <Axis dimension="y"  name="Comp-PI-A"  label=""  auto="auto" />
               <GraphSettings level="5%"  smoothingHighResolution="1"  contourHighResolution="1"  histogramSmoothingCount="0"  graphResolution="256"  showOutliers="0"  drawLargeDots="0"  dotsToDraw="8000"  tint="le.chartfill.tinted.40"  lineWeight="le.lineweight.normal"  lineStyle="le.linestyle.solid" />
               <GraphEnvironment showGrid="0"  showAxes="tnlTNL"  showGates="1"  showFreqOnPlots="1"  showGateNameOnPlots="1"  showMedians="0"  showUncomped="0"  addEventParam="0"  lastYAxisName="" >
                 <TextTraits font="SansSerif"  size="11"  name="Labels"  style="plain"  color="#000000"  background="#00ffffff"  just="left" />
                 <TextTraits font="SansSerif"  size="11"  name="LayoutGates"  style="plain"  color="#000000"  background="#00ffffff"  just="left" />
                 <TextTraits font="SansSerif"  size="9"  name="Numbers"  style="plain"  color="#000000"  background="#00ffffff"  just="left" />
                 <TextTraits font="SansSerif"  size="9"  name="Legend"  style="plain"  color="#000000"  background="#00ffffff"  just="left" />
                 <WindowPosition x="1016"  y="23"  width="390"  height="622"  displayed="1"  panelState="---" />
               </GraphEnvironment>
             </Graph>
             <Gate gating:id="ID1173755923" >
               <gating:PolygonGate eventsInside="1"  annoOffsetX="0"  annoOffsetY="0"  tint="#000000"  isTinted="0"  lineWeight="Normal"  userDefined="1"  quadId="-1"  gateResolution="256" >
                 <gating:dimension>
                   <data-type:fcs-dimension data-type:name="FSC-A" />
                 </gating:dimension>
                 <gating:dimension>
                   <data-type:fcs-dimension data-type:name="SSC-A" />
                 </gating:dimension>
                 <gating:vertex>
                   <gating:coordinate data-type:value="4128.2519685039" />
                   <gating:coordinate data-type:value="31775.0303030303" />
                 </gating:vertex>
                 <gating:vertex>
                   <gating:coordinate data-type:value="11352.6929133858" />
                   <gating:coordinate data-type:value="191643.1515151515" />
                 </gating:vertex>
                 <gating:vertex>
                   <gating:coordinate data-type:value="44378.7086614173" />
                   <gating:coordinate data-type:value="257179.1515151515" />
                 </gating:vertex>
                 <gating:vertex>
                   <gating:coordinate data-type:value="171322.4566929134" />
                   <gating:coordinate data-type:value="255193.2121212121" />
                 </gating:vertex>
                 <gating:vertex>
                   <gating:coordinate data-type:value="252855.4330708661" />
                   <gating:coordinate data-type:value="244270.5454545454" />
                 </gating:vertex>
                 <gating:vertex>
                   <gating:coordinate data-type:value="244598.9291338583" />
                   <gating:coordinate data-type:value="135043.8787878788" />
                 </gating:vertex>
                 <gating:vertex>
                   <gating:coordinate data-type:value="156873.5748031496" />
                   <gating:coordinate data-type:value="60571.1515151515" />
                 </gating:vertex>
                 <gating:vertex>
                   <gating:coordinate data-type:value="65019.968503937" />
                   <gating:coordinate data-type:value="8936.7272727273" />
                 </gating:vertex>
               </gating:PolygonGate>
             </Gate>
             <Subpopulations>
               <Population name="Q1: Comp-FITC-A- , Comp-PI-A+"  annotation=""  owningGroup="All Samples"  expanded="1"  sortPriority="10"  count="124" >
                 <Graph smoothing="0"  backColor="#ffffff"  foreColor="#000000"  heatMapStatParameter="Comp-7-AAD-A"  type="Pseudocolor"  fast="1" >
                   <Axis dimension="x"  name="Comp-FITC-A"  label=""  auto="auto" />
                   <Axis dimension="y"  name="Comp-PI-A"  label=""  auto="auto" />
                   <GraphSettings level="5%"  smoothingHighResolution="1"  contourHighResolution="1"  histogramSmoothingCount="0"  graphResolution="256"  showOutliers="0"  drawLargeDots="0"  dotsToDraw="8000"  tint="le.chartfill.tinted.40"  lineWeight="le.lineweight.normal"  lineStyle="le.linestyle.solid" />
                   <GraphEnvironment showGrid="0"  showAxes="tnlTNL"  showGates="1"  showFreqOnPlots="1"  showGateNameOnPlots="1"  showMedians="0"  showUncomped="0"  addEventParam="0"  lastYAxisName="" >
                     <TextTraits font="SansSerif"  size="11"  name="Labels"  style="plain"  color="#000000"  background="#00ffffff"  just="left" />
                     <TextTraits font="SansSerif"  size="11"  name="LayoutGates"  style="plain"  color="#000000"  background="#00ffffff"  just="left" />
                     <TextTraits font="SansSerif"  size="9"  name="Numbers"  style="plain"  color="#000000"  background="#00ffffff"  just="left" />
                     <TextTraits font="SansSerif"  size="9"  name="Legend"  style="plain"  color="#000000"  background="#00ffffff"  just="left" />
                     <WindowPosition x="452"  y="53"  width="390"  height="622"  displayed="1"  panelState="---" />
                   </GraphEnvironment>
                 </Graph>
                 <Gate gating:id="ID1262629780"  gating:parent_id="ID1173755923" >
                   <gating:RectangleGate eventsInside="1"  annoOffsetX="0"  annoOffsetY="0"  tint="#000000"  isTinted="0"  lineWeight="Normal"  userDefined="1"  percentX="0"  percentY="0" >
                     <gating:dimension gating:max="598.7996164545225" >
                       <data-type:fcs-dimension data-type:name="Comp-FITC-A" />
                     </gating:dimension>
                     <gating:dimension gating:min="6753.15002713621" >
                       <data-type:fcs-dimension data-type:name="Comp-PI-A" />
                     </gating:dimension>
                   </gating:RectangleGate>
                 </Gate>
               </Population>
               <Population name="Q2: Comp-FITC-A+ , Comp-PI-A+"  annotation=""  owningGroup="All Samples"  expanded="1"  sortPriority="10"  count="1621" >
                 <Graph smoothing="0"  backColor="#ffffff"  foreColor="#000000"  heatMapStatParameter="Comp-7-AAD-A"  type="Pseudocolor"  fast="1" >
                   <Axis dimension="x"  name="Comp-FITC-A"  label=""  auto="auto" />
                   <Axis dimension="y"  name="Comp-PI-A"  label=""  auto="auto" />
                   <GraphSettings level="5%"  smoothingHighResolution="1"  contourHighResolution="1"  histogramSmoothingCount="0"  graphResolution="256"  showOutliers="0"  drawLargeDots="0"  dotsToDraw="8000"  tint="le.chartfill.tinted.40"  lineWeight="le.lineweight.normal"  lineStyle="le.linestyle.solid" />
                   <GraphEnvironment showGrid="0"  showAxes="tnlTNL"  showGates="1"  showFreqOnPlots="1"  showGateNameOnPlots="1"  showMedians="0"  showUncomped="0"  addEventParam="0"  lastYAxisName="" >
                     <TextTraits font="SansSerif"  size="11"  name="Labels"  style="plain"  color="#000000"  background="#00ffffff"  just="left" />
                     <TextTraits font="SansSerif"  size="11"  name="LayoutGates"  style="plain"  color="#000000"  background="#00ffffff"  just="left" />
                     <TextTraits font="SansSerif"  size="9"  name="Numbers"  style="plain"  color="#000000"  background="#00ffffff"  just="left" />
                     <TextTraits font="SansSerif"  size="9"  name="Legend"  style="plain"  color="#000000"  background="#00ffffff"  just="left" />
                     <WindowPosition x="452"  y="53"  width="390"  height="622"  displayed="1"  panelState="---" />
                   </GraphEnvironment>
                 </Graph>
                 <Gate gating:id="ID1118381441"  gating:parent_id="ID1173755923" >
                   <gating:RectangleGate eventsInside="1"  annoOffsetX="0"  annoOffsetY="0"  tint="#000000"  isTinted="0"  lineWeight="Normal"  userDefined="1"  percentX="0"  percentY="0" >
                     <gating:dimension gating:min="598.7996164545225" >
                       <data-type:fcs-dimension data-type:name="Comp-FITC-A" />
                     </gating:dimension>
                     <gating:dimension gating:min="6753.15002713621" >
                       <data-type:fcs-dimension data-type:name="Comp-PI-A" />
                     </gating:dimension>
                   </gating:RectangleGate>
                 </Gate>
               </Population>
               <Population name="Q3: Comp-FITC-A+ , Comp-PI-A-"  annotation=""  owningGroup="All Samples"  expanded="1"  sortPriority="10"  count="1854" >
                 <Graph smoothing="0"  backColor="#ffffff"  foreColor="#000000"  heatMapStatParameter="Comp-7-AAD-A"  type="Pseudocolor"  fast="1" >
                   <Axis dimension="x"  name="Comp-FITC-A"  label=""  auto="auto" />
                   <Axis dimension="y"  name="Comp-PI-A"  label=""  auto="auto" />
                   <GraphSettings level="5%"  smoothingHighResolution="1"  contourHighResolution="1"  histogramSmoothingCount="0"  graphResolution="256"  showOutliers="0"  drawLargeDots="0"  dotsToDraw="8000"  tint="le.chartfill.tinted.40"  lineWeight="le.lineweight.normal"  lineStyle="le.linestyle.solid" />
                   <GraphEnvironment showGrid="0"  showAxes="tnlTNL"  showGates="1"  showFreqOnPlots="1"  showGateNameOnPlots="1"  showMedians="0"  showUncomped="0"  addEventParam="0"  lastYAxisName="" >
                     <TextTraits font="SansSerif"  size="11"  name="Labels"  style="plain"  color="#000000"  background="#00ffffff"  just="left" />
                     <TextTraits font="SansSerif"  size="11"  name="LayoutGates"  style="plain"  color="#000000"  background="#00ffffff"  just="left" />
                     <TextTraits font="SansSerif"  size="9"  name="Numbers"  style="plain"  color="#000000"  background="#00ffffff"  just="left" />
                     <TextTraits font="SansSerif"  size="9"  name="Legend"  style="plain"  color="#000000"  background="#00ffffff"  just="left" />
                     <WindowPosition x="452"  y="53"  width="390"  height="622"  displayed="1"  panelState="---" />
                   </GraphEnvironment>
                 </Graph>
                 <Gate gating:id="ID1128269763"  gating:parent_id="ID1173755923" >
                   <gating:RectangleGate eventsInside="1"  annoOffsetX="0"  annoOffsetY="0"  tint="#000000"  isTinted="0"  lineWeight="Normal"  userDefined="1"  percentX="0"  percentY="0" >
                     <gating:dimension gating:min="598.7996164545225" >
                       <data-type:fcs-dimension data-type:name="Comp-FITC-A" />
                     </gating:dimension>
                     <gating:dimension gating:max="6753.15002713621" >
                       <data-type:fcs-dimension data-type:name="Comp-PI-A" />
                     </gating:dimension>
                   </gating:RectangleGate>
                 </Gate>
               </Population>
               <Population name="Q4: Comp-FITC-A- , Comp-PI-A-"  annotation=""  owningGroup="All Samples"  expanded="1"  sortPriority="10"  count="6705" >
                 <Graph smoothing="0"  backColor="#ffffff"  foreColor="#000000"  heatMapStatParameter="Comp-7-AAD-A"  type="Pseudocolor"  fast="1" >
                   <Axis dimension="x"  name="Comp-FITC-A"  label=""  auto="auto" />
                   <Axis dimension="y"  name="Comp-PI-A"  label=""  auto="auto" />
                   <GraphSettings level="5%"  smoothingHighResolution="1"  contourHighResolution="1"  histogramSmoothingCount="0"  graphResolution="256"  showOutliers="0"  drawLargeDots="0"  dotsToDraw="8000"  tint="le.chartfill.tinted.40"  lineWeight="le.lineweight.normal"  lineStyle="le.linestyle.solid" />
                   <GraphEnvironment showGrid="0"  showAxes="tnlTNL"  showGates="1"  showFreqOnPlots="1"  showGateNameOnPlots="1"  showMedians="0"  showUncomped="0"  addEventParam="0"  lastYAxisName="" >
                     <TextTraits font="SansSerif"  size="11"  name="Labels"  style="plain"  color="#000000"  background="#00ffffff"  just="left" />
                     <TextTraits font="SansSerif"  size="11"  name="LayoutGates"  style="plain"  color="#000000"  background="#00ffffff"  just="left" />
                     <TextTraits font="SansSerif"  size="9"  name="Numbers"  style="plain"  color="#000000"  background="#00ffffff"  just="left" />
                     <TextTraits font="SansSerif"  size="9"  name="Legend"  style="plain"  color="#000000"  background="#00ffffff"  just="left" />
                     <WindowPosition x="452"  y="53"  width="390"  height="622"  displayed="1"  panelState="---" />
                   </GraphEnvironment>
                 </Graph>
                 <Gate gating:id="ID701662295"  gating:parent_id="ID1173755923" >
                   <gating:RectangleGate eventsInside="1"  annoOffsetX="0"  annoOffsetY="0"  tint="#000000"  isTinted="0"  lineWeight="Normal"  userDefined="1"  percentX="0"  percentY="0" >
                     <gating:dimension gating:max="598.7996164545225" >
                       <data-type:fcs-dimension data-type:name="Comp-FITC-A" />
                     </gating:dimension>
                     <gating:dimension gating:max="6753.15002713621" >
                       <data-type:fcs-dimension data-type:name="Comp-PI-A" />
                     </gating:dimension>
                   </gating:RectangleGate>
                 </Gate>
               </Population>
             </Subpopulations>
           </Population>
         </Subpopulations>
       </SampleNode>
     </Sample>
   </SampleList>
   <TableEditor title="FlowJo Tables: 26-Jun-2021"  current="Table" >
     <Table name="Table"  outputFile="file:/Users/misspanda/Table"  color="#00ffffff"  isBatch="0"  quickclose="0"  destination="toDisplay"  outputFormat="fj.document.type.table" >
       <PrintLayout flipPattern0="0"  rows="1"  columns="1"  padding="36"  header=""  footer=""  headerActive="0"  footerActive="0"  scalingMode="fj.print.scale.none"  scaling="1"  orientation="1"  width="595.2744"  height="841.8888"  imageableX="72"  imageableY="72"  imageableWidth="451.2744"  imageableHeight="697.8888" />
       <PageSection sectionName="header" >&lt;table width=&quot;100%&quot;&gt;&lt;tr&gt;&lt;td align=&quot;left&quot; valign=&quot;top&quot;&gt;&amp;NBSP&amp;NBSP&amp;NBSP&amp;NBSP&lt;IMG SRC=&quot;file:/Applications/FlowJo.app/Contents/Resources/Java/images/fj_icon.png&quot;&gt;&lt;/IMG&gt;&lt;br/&gt;FlowJo, LLC&lt;/td&gt;&lt;td align=&quot;right&quot; valign=&quot;top&quot;&gt;Page &lt;PageNumber/&gt;&lt;/td&gt;&lt;/tr&gt;&lt;/table&gt;</PageSection>
       <PageSection sectionName="footer" >&lt;table width=&quot;100%&quot;&gt;&lt;tr&gt;&lt;td align=&quot;left&quot;  valign=&quot;bottom&quot;&gt;&lt;LongDate/&gt;&lt;/td&gt;&lt;td align=&quot;right&quot; valign=&quot;bottom&quot;&gt;&lt;Version/&gt;&lt;/td&gt;&lt;/tr&gt;&lt;/table&gt;</PageSection>
       <Iteration iterationType="SAMPLE"  iterationValue=""  iterationKeyword=""  discriminator=""  panelSize="1"  groupName="workspaceSelection" />
     </Table>
   </TableEditor>
   <LayoutEditor title=""  current="Layout"  showGrid="0"  showPageBreaks="0"  showGuides="0"  showDebugOutput="0" >
     <Layout name="Layout"  outputFile="file:/Users/misspanda/Layout"  color="#00ffffff"  isBatch="0"  showGrid="0"  showRulers="1"  showDebugOutput="0"  showGuides="0"  showPageBreaks="1"  scale="1" >
       <PrintLayout flipPattern0="0"  rows="1"  columns="1"  padding="36"  header=""  footer=""  headerActive="0"  footerActive="0"  scalingMode="fj.print.scale.none"  scaling="1"  orientation="1"  width="595.2744"  height="841.8888"  imageableX="72"  imageableY="72"  imageableWidth="451.2744"  imageableHeight="697.8888" />
       <PageSection sectionName="header" >&lt;table width=&quot;100%&quot;&gt;&lt;tr&gt;&lt;td align=&quot;left&quot; valign=&quot;top&quot;&gt;&amp;NBSP&amp;NBSP&amp;NBSP&amp;NBSP&lt;IMG SRC=&quot;file:/Applications/FlowJo.app/Contents/Resources/Java/images/fj_icon.png&quot;&gt;&lt;/IMG&gt;&lt;br/&gt;FlowJo, LLC&lt;/td&gt;&lt;td align=&quot;right&quot; valign=&quot;top&quot;&gt;Page &lt;PageNumber/&gt;&lt;/td&gt;&lt;/tr&gt;&lt;/table&gt;</PageSection>
       <PageSection sectionName="footer" >&lt;table width=&quot;100%&quot;&gt;&lt;tr&gt;&lt;td align=&quot;left&quot;  valign=&quot;bottom&quot;&gt;&lt;LongDate/&gt;&lt;/td&gt;&lt;td align=&quot;right&quot; valign=&quot;bottom&quot;&gt;&lt;Version/&gt;&lt;/td&gt;&lt;/tr&gt;&lt;/table&gt;</PageSection>
       <Iteration iterationType="OFF"  iterationValue=""  iterationKeyword=""  discriminator=""  panelSize="1"  groupName="workspaceSelection" />
       <BatchSettings useCurrentGroup="1"  length="3"  name=""  order="ACROSS"  direction="COLUMNS"  append="0"  destination="toLayout"  separatePages="0"  launchApp="1"  header="0"  footer="0"  commandLineBatch="0" />
       <FigList/>
     </Layout>
     <WindowPosition x="0"  y="23"  width="900"  height="600" />
   </LayoutEditor>
   <Scripts>
     <Script lang="text/javascript"  name="New Script 		 " />
   </Scripts>
   <Exports/>
   <SOPS/>
   <experiment/>
 </Workspace>
