# Supplementary material for: JMJD1A/NR4A1 Signaling Regulates the Procession of Renal Tubular Epithelial Interstitial Fibrosis Induced by AGEs in HK-2
Source: Front Med (Lausanne). 2022 Feb 3;8:807694. doi: 10.3389/fmed.2021.807694 (PMC8850412; doi:10.3389/fmed.2021.807694)
Supplement: Supplementary file 5 [file Data_Sheet_1.ZIP › Flow cytometry data/flow cytometry data.xls]

## Sheet: 2021-6-14
	Lymphocytes/Q1: Green-B Fluorescence (GRN-B-HLog)- , Red-B Fluorescence (RED-B-HLog)+ | Freq. of Parent	Lymphocytes/Q2: Green-B Fluorescence (GRN-B-HLog)+ , Red-B Fluorescence (RED-B-HLog)+ | Freq. of Parent	Lymphocytes/Q3: Green-B Fluorescence (GRN-B-HLog)+ , Red-B Fluorescence (RED-B-HLog)- | Freq. of Parent	Lymphocytes/Q4: Green-B Fluorescence (GRN-B-HLog)- , Red-B Fluorescence (RED-B-HLog)- | Freq. of Parent
D:\incyte\cjr\2021-6-14\2021-06-14_at_11-55-09am.fcs	0.60 %	12.1 %	15.9 %	71.4 %
Mean	0.60 %	12.1 %	15.9 %	71.4 %
SD
	Q1	Q2	Q3	Q4
CTRL	0.85	4.48	8.1	86.6		12.58
AGE	0.86	9.11	14.5	75.6		23.61
CTRL	0.67	5.7	8.57	85.1		14.27
AGE	1.02	10.9	15.7	72.4		26.6
CTRL	0.62	6.23	8.73	84.4		14.96
AGE	0.6	12.1	15.9	71.4		28

## Sheet: 2021-6-25
		晚凋	活细胞	早凋		活细胞	晚加早
	Q1	Q2	Q3	Q4		62.9	21.6
CTRL1	4.5	16.6	62.9	5		52.9	29.9
AGE1	7.3	19.3	52.9	10.6
CTRL2	5.1	22.3	48.8	9.5		48.8	31.8
AGE2	6.6	21.1	45.4	10.2		45.4	31.3
CTRL2	4.69	12.3	5.72	77.3		77.3	18.02
AGE2	2.96	15.5	10	71.6		71.6	25.5
CTRL1	1.7	13.6	10.9	73.8		73.8	24.5
AGE1	1.2	15.7	18	65.1		65.1	33.7
