# Supplementary material for: JMJD1A/NR4A1 Signaling Regulates the Procession of Renal Tubular Epithelial Interstitial Fibrosis Induced by AGEs in HK-2
Source: Front Med (Lausanne). 2022 Feb 3;8:807694. doi: 10.3389/fmed.2021.807694 (PMC8850412; doi:10.3389/fmed.2021.807694)
Supplement: Supplementary file 6 [file Data_Sheet_2.ZIP]

Archive with 21 entries (20 files):
- fig1-1/
- fig1-1/IHC-COL-CTRL_Image008_ch00.jpg
- __MACOSX/fig1-1/._IHC-COL-CTRL_Image008_ch00.jpg
- fig1-1/IHC-FN-MODEL_Image010_ch00.jpg
- __MACOSX/fig1-1/._IHC-FN-MODEL_Image010_ch00.jpg
- fig1-1/.DS_Store
- __MACOSX/fig1-1/._.DS_Store
- fig1-1/Masson and IHC.xlsx
- __MACOSX/fig1-1/._Masson and IHC.xlsx
- fig1-1/IHC-FN-CTRL_Image009_ch00.jpg
- __MACOSX/fig1-1/._IHC-FN-CTRL_Image009_ch00.jpg
- fig1-1/IHC-JMJD1A-CTRL_Image003_ch00.jpg
- __MACOSX/fig1-1/._IHC-JMJD1A-CTRL_Image003_ch00.jpg
- fig1-1/CTRL-MASSION_Image010_ch00.jpg
- __MACOSX/fig1-1/._CTRL-MASSION_Image010_ch00.jpg
- fig1-1/model-MASSION_Image005_ch00.jpg
- __MACOSX/fig1-1/._model-MASSION_Image005_ch00.jpg
- fig1-1/IHC-JMJD1A-MODEL_Image003_ch00.jpg
- __MACOSX/fig1-1/._IHC-JMJD1A-MODEL_Image003_ch00.jpg
- fig1-1/IHC-COL1-MODEL_Image001_ch00.jpg
- __MACOSX/fig1-1/._IHC-COL1-MODEL_Image001_ch00.jpg
