# Supplementary material for: JMJD1A/NR4A1 Signaling Regulates the Procession of Renal Tubular Epithelial Interstitial Fibrosis Induced by AGEs in HK-2
Source: Front Med (Lausanne). 2022 Feb 3;8:807694. doi: 10.3389/fmed.2021.807694 (PMC8850412; doi:10.3389/fmed.2021.807694)
Supplement: Supplementary file 6 [file Data_Sheet_2.ZIP › fig1-1/Masson and IHC.xlsx]

## Sheet: Sheet1
		MASSON
			model
									Area%
			1	330185	122.04	137	33	137	11.942	33	137
			2	176968	110.784	125	0	126	6.401	0	126
			3	159491	100.976	117	0	117	5.769	0	117
			4	402927	125.408	138	0	141	14.573	0	141
			ctrl
			1	13802	72.33	98	0	98	0.499	0	98
			2	13713	59.525	87	0	88	0.496	0	88
			3	12763	75.328	107	0	107	0.462	0	107
			4	10026	63.19	95	0	95	0.363	0	95
			COL1-							Area%
			CTRL	1	25955	49.427	0	0	77	0.939	0	77
				2	65264	50.148	0	0	72	2.361	0	72
				3	34014	72.264	0	0	98	1.23	0	98
				4	80895	54.607	0	0	94	2.926	0	94
				5	83696	56.439	0	0	84	3.027	0	84
			model
				6	529325	37.402	60	0	60	19.145	0	60
				7	370010	31.797	32	0	52	13.383	0	52
				8	505552	43.22	67	0	67	18.285	0	67
				9	308549	25.876	41	0	43	11.16	0	43
				10	540381	39.259	62	0	62	19.545	0	62
			FN
			CTRL	11	243063	49.868	60	0	60	8.791	0	60
				12	168979	52.677	62	0	62	6.112	0	62
				13	115933	60.06	74	0	74	4.193	0	74
				14	82734	52.794	63	0	63	2.992	0	63
			MODEL
				15	756442	11.382	0	0	28	27.36	0	28
				16	806693	10.891	0	0	25	29.177	0	25
				17	702579	12.419	0	0	26	25.412	0	26
				18	561187	32.009	48	0	48	20.298	0	48
				19	860895	15.124	0	0	30	31.138	0	30
			JMJD1A-CTRL
				20	46711	53.728	70	0	70	1.689	0	70
				21	100486	70.152	78	0	78	3.634	0	78
				22	96125	72.089	80	0	80	3.477	0	80
			MODEL
				23	321276	37.849	50	0	50	11.62	0	50
				24	511813	47.052	59	0	59	18.512	0	59
				25	407172	55.014	67	0	67	14.727	0	67
				26	403473	50.636	63	0	63	14.593	0	63
