# Supplementary material for: JMJD1A/NR4A1 Signaling Regulates the Procession of Renal Tubular Epithelial Interstitial Fibrosis Induced by AGEs in HK-2
Source: Front Med (Lausanne). 2022 Feb 3;8:807694. doi: 10.3389/fmed.2021.807694 (PMC8850412; doi:10.3389/fmed.2021.807694)
Supplement: Supplementary file 7 [file Data_Sheet_3.ZIP]

Archive with 15 entries (14 files):
- fig1-2/
- fig1-2/.DS_Store
- __MACOSX/fig1-2/._.DS_Store
- fig1-2/Ctrl.jpg
- __MACOSX/fig1-2/._Ctrl.jpg
- fig1-2/48h.jpg
- __MACOSX/fig1-2/._48h.jpg
- fig1-2/72h.jpg
- __MACOSX/fig1-2/._72h.jpg
- fig1-2/12h.jpg
- __MACOSX/fig1-2/._12h.jpg
- fig1-2/24h.jpg
- __MACOSX/fig1-2/._24h.jpg
- fig1-2/6h.jpg
- __MACOSX/fig1-2/._6h.jpg
