# Supplementary material for: JMJD1A/NR4A1 Signaling Regulates the Procession of Renal Tubular Epithelial Interstitial Fibrosis Induced by AGEs in HK-2
Source: Front Med (Lausanne). 2022 Feb 3;8:807694. doi: 10.3389/fmed.2021.807694 (PMC8850412; doi:10.3389/fmed.2021.807694)
Supplement: Supplementary file 8 [file Data_Sheet_4.ZIP]

Archive with 13 entries (12 files):
- Fig.2/
- Fig.2/E-cad.jpg
- __MACOSX/Fig.2/._E-cad.jpg
- Fig.2/vim.jpg
- __MACOSX/Fig.2/._vim.jpg
- Fig.2/.DS_Store
- __MACOSX/Fig.2/._.DS_Store
- Fig.2/BCL-2.jpg
- __MACOSX/Fig.2/._BCL-2.jpg
- Fig.2/GAPDH.jpg
- __MACOSX/Fig.2/._GAPDH.jpg
- Fig.2/BAX-0.3S.jpg
- __MACOSX/Fig.2/._BAX-0.3S.jpg
