# Supplementary material for: JMJD1A/NR4A1 Signaling Regulates the Procession of Renal Tubular Epithelial Interstitial Fibrosis Induced by AGEs in HK-2
Source: Front Med (Lausanne). 2022 Feb 3;8:807694. doi: 10.3389/fmed.2021.807694 (PMC8850412; doi:10.3389/fmed.2021.807694)
Supplement: Supplementary file 9 [file Data_Sheet_5.ZIP]

Archive with 9 entries (8 files):
- Fig.3/
- Fig.3/Ctrl_Normal-vs-Ctrl_AGE.Pathenrich.png
- __MACOSX/Fig.3/._Ctrl_Normal-vs-Ctrl_AGE.Pathenrich.png
- Fig.3/.DS_Store
- __MACOSX/Fig.3/._.DS_Store
- Fig.3/Ctrl_Normal-vs-Ctrl_AGE.Volcano.png
- __MACOSX/Fig.3/._Ctrl_Normal-vs-Ctrl_AGE.Volcano.png
- Fig.3/Ctrl_Normal-vs-Ctrl_AGE.path_class.png
- __MACOSX/Fig.3/._Ctrl_Normal-vs-Ctrl_AGE.path_class.png
