# Supplementary material for: JMJD1A/NR4A1 Signaling Regulates the Procession of Renal Tubular Epithelial Interstitial Fibrosis Induced by AGEs in HK-2
Source: Front Med (Lausanne). 2022 Feb 3;8:807694. doi: 10.3389/fmed.2021.807694 (PMC8850412; doi:10.3389/fmed.2021.807694)
Supplement: Supplementary file 10 [file Data_Sheet_6.ZIP]

Archive with 37 entries (36 files):
- Fig.4/
- Fig.4/E-cad.jpg
- __MACOSX/Fig.4/._E-cad.jpg
- Fig.4/jmjd1a-1.jpg
- __MACOSX/Fig.4/._jmjd1a-1.jpg
- Fig.4/Collagen1.jpg
- __MACOSX/Fig.4/._Collagen1.jpg
- Fig.4/.DS_Store
- __MACOSX/Fig.4/._.DS_Store
- Fig.4/AGEs-a-SMA.tif
- __MACOSX/Fig.4/._AGEs-a-SMA.tif
- Fig.4/AGEs-VIM-DAPI.tif
- __MACOSX/Fig.4/._AGEs-VIM-DAPI.tif
- Fig.4/CTRL-a-SMA.tif
- __MACOSX/Fig.4/._CTRL-a-SMA.tif
- Fig.4/TGF-b1.jpg
- __MACOSX/Fig.4/._TGF-b1.jpg
- Fig.4/AGEs-VIM.tif
- __MACOSX/Fig.4/._AGEs-VIM.tif
- Fig.4/CTRL-a-SMA-DAPI.tif
- __MACOSX/Fig.4/._CTRL-a-SMA-DAPI.tif
- Fig.4/AGEs-a-SMA-Merge.tif
- __MACOSX/Fig.4/._AGEs-a-SMA-Merge.tif
- Fig.4/CTRL-a-SMA-Merge.tif
- Fig.4/VIM-1-20S.jpg
- __MACOSX/Fig.4/._VIM-1-20S.jpg
- Fig.4/CTRL-VIM-DAPI.tif
- __MACOSX/Fig.4/._CTRL-VIM-DAPI.tif
- Fig.4/AGEs-a-SMA-DAPI.tif
- Fig.4/GAPDH.tif
- __MACOSX/Fig.4/._GAPDH.tif
- Fig.4/CTRL-VIM.tif
- __MACOSX/Fig.4/._CTRL-VIM.tif
- Fig.4/CTRL-VIM-Merge.tif
- __MACOSX/Fig.4/._CTRL-VIM-Merge.tif
- Fig.4/AGEs-VIM-Merge.tif
- __MACOSX/Fig.4/._AGEs-VIM-Merge.tif
