# Supplementary material for: JMJD1A/NR4A1 Signaling Regulates the Procession of Renal Tubular Epithelial Interstitial Fibrosis Induced by AGEs in HK-2
Source: Front Med (Lausanne). 2022 Feb 3;8:807694. doi: 10.3389/fmed.2021.807694 (PMC8850412; doi:10.3389/fmed.2021.807694)
Supplement: Supplementary file 11 [file Data_Sheet_7.ZIP]

Archive with 87 entries (86 files):
- Fig.5/
- Fig.5/48h-MOI=40.tif
- __MACOSX/Fig.5/._48h-MOI=40.tif
- Fig.5/24h-MOI=40.tif
- __MACOSX/Fig.5/._24h-MOI=40.tif
- Fig.5/JMJD1A.jpg
- __MACOSX/Fig.5/._JMJD1A.jpg
- Fig.5/ECAD.jpg
- __MACOSX/Fig.5/._ECAD.jpg
- Fig.5/.DS_Store
- __MACOSX/Fig.5/._.DS_Store
- Fig.5/24h-MOI=50.tif
- __MACOSX/Fig.5/._24h-MOI=50.tif
- Fig.5/48h-MOI=50.tif
- __MACOSX/Fig.5/._48h-MOI=50.tif
- Fig.5/shCtrl-Ctrl-JMJD1A.jpg
- __MACOSX/Fig.5/._shCtrl-Ctrl-JMJD1A.jpg
- Fig.5/48h-MOI=20.tif
- __MACOSX/Fig.5/._48h-MOI=20.tif
- Fig.5/shCtrl-AGEs-Merge-a-SMA.tif
- __MACOSX/Fig.5/._shCtrl-AGEs-Merge-a-SMA.tif
- Fig.5/24h-MOI=20.tif
- __MACOSX/Fig.5/._24h-MOI=20.tif
- Fig.5/shCtrl-Ctrl-DAPI-JMJD1A.jpg
- __MACOSX/Fig.5/._shCtrl-Ctrl-DAPI-JMJD1A.jpg
- Fig.5/shCtrl-Ctrl-DAPI-a-SMA.tif
- __MACOSX/Fig.5/._shCtrl-Ctrl-DAPI-a-SMA.tif
- Fig.5/shJMJD1A-AGEs-GFP-JMJD1A.jpg
- __MACOSX/Fig.5/._shJMJD1A-AGEs-GFP-JMJD1A.jpg
- Fig.5/shJMJD1A-Ctrl-a-SMA.tif
- __MACOSX/Fig.5/._shJMJD1A-Ctrl-a-SMA.tif
- Fig.5/shctrl-AGEs-DAPI-JMJD1A.jpg
- __MACOSX/Fig.5/._shctrl-AGEs-DAPI-JMJD1A.jpg
- Fig.5/shJMJD1A-AGEs-a-SMA.tif
- __MACOSX/Fig.5/._shJMJD1A-AGEs-a-SMA.tif
- Fig.5/shJMJD1A-Ctrl-JMJD1A.jpg
- __MACOSX/Fig.5/._shJMJD1A-Ctrl-JMJD1A.jpg
- Fig.5/shCtrl-Ctrl-Merge-a-SMA.tif
- __MACOSX/Fig.5/._shCtrl-Ctrl-Merge-a-SMA.tif
- Fig.5/shJMJD1A-Ctrl-DAPI-a-SMA.tif
- __MACOSX/Fig.5/._shJMJD1A-Ctrl-DAPI-a-SMA.tif
- Fig.5/24h-MOI=30.tif
- __MACOSX/Fig.5/._24h-MOI=30.tif
- Fig.5/48h-MOI=30.tif
- __MACOSX/Fig.5/._48h-MOI=30.tif
- Fig.5/GAPDH-μò▓.jpg
- __MACOSX/Fig.5/._GAPDH-μò▓.jpg
- Fig.5/shctrl-AGEs-GFP-JMJD1A.jpg
- __MACOSX/Fig.5/._shctrl-AGEs-GFP-JMJD1A.jpg
- Fig.5/shJMJD1A-Ctrl-GFP-JMJD1A.jpg
- __MACOSX/Fig.5/._shJMJD1A-Ctrl-GFP-JMJD1A.jpg
- Fig.5/shCtrl-AGEs-DAPI-a-SMA.tif
- __MACOSX/Fig.5/._shCtrl-AGEs-DAPI-a-SMA.tif
- Fig.5/shCtrl-Ctrl-Merge-JMJD1A.jpg
- __MACOSX/Fig.5/._shCtrl-Ctrl-Merge-JMJD1A.jpg
- Fig.5/GAPDH-Q.jpg
- __MACOSX/Fig.5/._GAPDH-Q.jpg
- Fig.5/shCtrl-Ctrl-GFP-JMJD1A.jpg
- __MACOSX/Fig.5/._shCtrl-Ctrl-GFP-JMJD1A.jpg
- Fig.5/shJMJD1A-AGEs-DAPI-a-SMA.tif
- __MACOSX/Fig.5/._shJMJD1A-AGEs-DAPI-a-SMA.tif
- Fig.5/shctrl-AGEs-JMJD1A.jpg
- __MACOSX/Fig.5/._shctrl-AGEs-JMJD1A.jpg
- Fig.5/shJMJD1A-AGEs-Merge-JMJD1A.jpg
- __MACOSX/Fig.5/._shJMJD1A-AGEs-Merge-JMJD1A.jpg
- Fig.5/VIM-2.jpg
- __MACOSX/Fig.5/._VIM-2.jpg
- Fig.5/shJMJD1A-AGEs-DAPI-JMJD1A.jpg
- __MACOSX/Fig.5/._shJMJD1A-AGEs-DAPI-JMJD1A.jpg
- Fig.5/shJMJD1A-Ctrl-Merge-a-SMA.tif
- __MACOSX/Fig.5/._shJMJD1A-Ctrl-Merge-a-SMA.tif
- Fig.5/shCtrl-Ctrl-a-SMA.tif
- __MACOSX/Fig.5/._shCtrl-Ctrl-a-SMA.tif
- Fig.5/COL-1-μò▓2.jpg
- __MACOSX/Fig.5/._COL-1-μò▓2.jpg
- Fig.5/shJMJD1A-AGEs-Merge-a-SMA.tif
- __MACOSX/Fig.5/._shJMJD1A-AGEs-Merge-a-SMA.tif
- Fig.5/shJMJD1A-Ctrl-Merge-JMJD1A.jpg
- __MACOSX/Fig.5/._shJMJD1A-Ctrl-Merge-JMJD1A.jpg
- Fig.5/shJMJD1A-Ctrl-DAPI-JMJD1A.jpg
- __MACOSX/Fig.5/._shJMJD1A-Ctrl-DAPI-JMJD1A.jpg
- Fig.5/shCtrl-AGEs-a-SMA.tif
- __MACOSX/Fig.5/._shCtrl-AGEs-a-SMA.tif
- Fig.5/shJMJD1A-AGEs-JMJD1A.jpg
- __MACOSX/Fig.5/._shJMJD1A-AGEs-JMJD1A.jpg
- Fig.5/shctrl-AGEs-Merge-JMJD1A.jpg
- __MACOSX/Fig.5/._shctrl-AGEs-Merge-JMJD1A.jpg
