# Supplementary material for: JMJD1A/NR4A1 Signaling Regulates the Procession of Renal Tubular Epithelial Interstitial Fibrosis Induced by AGEs in HK-2
Source: Front Med (Lausanne). 2022 Feb 3;8:807694. doi: 10.3389/fmed.2021.807694 (PMC8850412; doi:10.3389/fmed.2021.807694)
Supplement: Supplementary file 12 [file Data_Sheet_8.ZIP]

Archive with 59 entries (58 files):
- Fig.6/
- Fig.6/vector group-Ctrl-DAPI-JMJD1A.tif
- __MACOSX/Fig.6/._vector group-Ctrl-DAPI-JMJD1A.tif
- Fig.6/vector group-Ctrl-JMJD1A.tif
- __MACOSX/Fig.6/._vector group-Ctrl-JMJD1A.tif
- Fig.6/VIM.jpg
- __MACOSX/Fig.6/._VIM.jpg
- Fig.6/vector group-Ctrl-a-SMA.tif
- __MACOSX/Fig.6/._vector group-Ctrl-a-SMA.tif
- Fig.6/vector group-AGEs-a-SMA.tif
- __MACOSX/Fig.6/._vector group-AGEs-a-SMA.tif
- Fig.6/JMJD1A group-AGEs-JMJD1A.tif
- __MACOSX/Fig.6/._JMJD1A group-AGEs-JMJD1A.tif
- Fig.6/.DS_Store
- __MACOSX/Fig.6/._.DS_Store
- Fig.6/vector group-AGEs-DAPI-JMJD1A.tif
- __MACOSX/Fig.6/._vector group-AGEs-DAPI-JMJD1A.tif
- Fig.6/vector group-Ctrl-Merge-a-SMA.tif
- __MACOSX/Fig.6/._vector group-Ctrl-Merge-a-SMA.tif
- Fig.6/JMJD1A group-Ctrl-a-SMA.tif
- __MACOSX/Fig.6/._JMJD1A group-Ctrl-a-SMA.tif
- Fig.6/vector group-AGEs-Merge-a-SMA.tif
- __MACOSX/Fig.6/._vector group-AGEs-Merge-a-SMA.tif
- Fig.6/JMJD1A group-AGEs-DAPI-a-SMA.tif
- __MACOSX/Fig.6/._JMJD1A group-AGEs-DAPI-a-SMA.tif
- Fig.6/JMJD1A group-AGEs-a-SMA.tif
- __MACOSX/Fig.6/._JMJD1A group-AGEs-a-SMA.tif
- Fig.6/vector group-AGEs-DAPI-a-SMA.tif
- __MACOSX/Fig.6/._vector group-AGEs-DAPI-a-SMA.tif
- Fig.6/vector group-AGEs-Merge-JMJD1A.tif
- __MACOSX/Fig.6/._vector group-AGEs-Merge-JMJD1A.tif
- Fig.6/JMJD1A group-Ctrl-Merge-a-SMA.tif
- __MACOSX/Fig.6/._JMJD1A group-Ctrl-Merge-a-SMA.tif
- Fig.6/JMJD1A group-Ctrl-Merge-JMJD1A.tif
- __MACOSX/Fig.6/._JMJD1A group-Ctrl-Merge-JMJD1A.tif
- Fig.6/vector group-AGEs-JMJD1A.tif
- __MACOSX/Fig.6/._vector group-AGEs-JMJD1A.tif
- Fig.6/TGF-B1-G-4.jpg
- __MACOSX/Fig.6/._TGF-B1-G-4.jpg
- Fig.6/JMJD1A-Φ┐ç.jpg
- __MACOSX/Fig.6/._JMJD1A-Φ┐ç.jpg
- Fig.6/GAPDH.jpg
- __MACOSX/Fig.6/._GAPDH.jpg
- Fig.6/vector group-Ctrl-DAPI-a-SMA.tif
- __MACOSX/Fig.6/._vector group-Ctrl-DAPI-a-SMA.tif
- Fig.6/JMJD1A group-Ctrl-DAPI-a-SMA.tif
- __MACOSX/Fig.6/._JMJD1A group-Ctrl-DAPI-a-SMA.tif
- Fig.6/JMJD1A group-Ctrl-JMJD1A.tif
- __MACOSX/Fig.6/._JMJD1A group-Ctrl-JMJD1A.tif
- Fig.6/JMJD1A group-AGEs-Merge-a-SMA.tif
- __MACOSX/Fig.6/._JMJD1A group-AGEs-Merge-a-SMA.tif
- Fig.6/JMJD1A group-AGEs-Merge-JMJD1A.tif
- __MACOSX/Fig.6/._JMJD1A group-AGEs-Merge-JMJD1A.tif
- Fig.6/vector group-Ctrl-Merge-JMJD1A.tif
- __MACOSX/Fig.6/._vector group-Ctrl-Merge-JMJD1A.tif
- Fig.6/JMJD1A group-Ctrl-DAPI-JMJD1A.tif
- __MACOSX/Fig.6/._JMJD1A group-Ctrl-DAPI-JMJD1A.tif
- Fig.6/JMJD1A group-AGEs-DAPI-JMJD1A.tif
- __MACOSX/Fig.6/._JMJD1A group-AGEs-DAPI-JMJD1A.tif
