# Supplementary material for: JMJD1A/NR4A1 Signaling Regulates the Procession of Renal Tubular Epithelial Interstitial Fibrosis Induced by AGEs in HK-2
Source: Front Med (Lausanne). 2022 Feb 3;8:807694. doi: 10.3389/fmed.2021.807694 (PMC8850412; doi:10.3389/fmed.2021.807694)
Supplement: Supplementary file 13 [file Data_Sheet_9.ZIP]

Archive with 13 entries (12 files):
- Fig.7/
- Fig.7/ko04350.diffGene.expr.pdf
- __MACOSX/Fig.7/._ko04350.diffGene.expr.pdf
- Fig.7/.DS_Store
- __MACOSX/Fig.7/._.DS_Store
- Fig.7/ko04151.diffGene.expr.pdf
- __MACOSX/Fig.7/._ko04151.diffGene.expr.pdf
- Fig.7/Ctrl_AGE-vs-shJMJD1A_AGE.Pathenrich.png
- __MACOSX/Fig.7/._Ctrl_AGE-vs-shJMJD1A_AGE.Pathenrich.png
- Fig.7/Ctrl_AGE-vs-shJMJD1A_AGE.Volcano.png
- __MACOSX/Fig.7/._Ctrl_AGE-vs-shJMJD1A_AGE.Volcano.png
- Fig.7/Ctrl_AGE-vs-shJMJD1A_AGE.path_class.png
- __MACOSX/Fig.7/._Ctrl_AGE-vs-shJMJD1A_AGE.path_class.png
