# Supplementary material for: JMJD1A/NR4A1 Signaling Regulates the Procession of Renal Tubular Epithelial Interstitial Fibrosis Induced by AGEs in HK-2
Source: Front Med (Lausanne). 2022 Feb 3;8:807694. doi: 10.3389/fmed.2021.807694 (PMC8850412; doi:10.3389/fmed.2021.807694)
Supplement: Supplementary file 14 [file Data_Sheet_10.ZIP]

Archive with 25 entries (24 files):
- Fig.8/
- Fig.8/E-CAD.jpg
- __MACOSX/Fig.8/._E-CAD.jpg
- Fig.8/VIM.jpg
- __MACOSX/Fig.8/._VIM.jpg
- Fig.8/GAPDH-Φ┐ç.jpg
- __MACOSX/Fig.8/._GAPDH-Φ┐ç.jpg
- Fig.8/.DS_Store
- __MACOSX/Fig.8/._.DS_Store
- Fig.8/CTGF-1.jpg
- __MACOSX/Fig.8/._CTGF-1.jpg
- Fig.8/TGF-B1.jpg
- __MACOSX/Fig.8/._TGF-B1.jpg
- Fig.8/NR4A1-5.jpg
- __MACOSX/Fig.8/._NR4A1-5.jpg
- Fig.8/NR4A1-G-2.jpg
- __MACOSX/Fig.8/._NR4A1-G-2.jpg
- Fig.8/GAPDH-μò▓-2.jpg
- __MACOSX/Fig.8/._GAPDH-μò▓-2.jpg
- Fig.8/COL-1.jpg
- __MACOSX/Fig.8/._COL-1.jpg
- Fig.8/NR4A1-2.jpg
- __MACOSX/Fig.8/._NR4A1-2.jpg
- Fig.8/gapdh.jpg
- __MACOSX/Fig.8/._gapdh.jpg
